# Supplementary material for: Comparative Analysis of mRNA and miRNA Expression between Dermal Papilla Cells and Hair Matrix Cells of Hair Follicles in Yak
Source: Cells. 2022 Dec 9;11(24):3985. doi: 10.3390/cells11243985 (PMC9776824; doi:10.3390/cells11243985)
Supplement: Supplementary file 1 [file cells-11-03985-s001.zip]

Archive with 5 entries (5 files):
- Table S1 Primers used in qPCR.pdf
- Table S2 Information of reads mapping to the reference genome.pdf
- Table S3  Information of sRNA after quality filtering and mapped to yak genome and miRbase.pdf
- Table S4 Statistics of the counts of known miRNAs and novel miRNAs.pdf
- Table S5 The expression levels of annotated and novel miRNAs normalized by TPM.xlsx
