# Supplementary material for: Comparative Analysis of mRNA and miRNA Expression between Dermal Papilla Cells and Hair Matrix Cells of Hair Follicles in Yak
Source: Cells. 2022 Dec 9;11(24):3985. doi: 10.3390/cells11243985 (PMC9776824; doi:10.3390/cells11243985)
Supplement: Supplementary file 1 [file cells-11-03985-s001.zip › Table S5 The expression levels of annotated and novel miRNAs normalized by TPM.xlsx]

## Sheet: Additional file 5-The expressio
miRNA_id	DPCs_1	DPCs_2	DPCs_3	HMCs_1	HMCs_2	HMCs_3	Sequence	Length
bta-let-7a-3p	37.6493	34.0894	33.1178	67.5477	74.3327	68.6052	CTATACAATCTACTGTCTTTC	21
bta-let-7a-5p	16079.7	18161.3	14232.7	14214	15965.5	14911.2	TGAGGTAGTAGGTTGTATAGTT	22
bta-let-7b	5367.25	5603.61	5529.93	4971.12	5261.45	4946.9	TGAGGTAGTAGGTTGTGTGGTT	22
bta-let-7c	1810.56	875.169	1750.63	1907.45	995.486	925.024	TGAGGTAGTAGGTTGTATGGTT	22
bta-let-7d	1496.77	1508.37	1402.87	1519.74	1469.79	1515.94	AGAGGTAGTAGGTTGCATAGTT	22
bta-let-7e	245.516	251.827	231.495	263.145	263.799	238.806	TGAGGTAGGAGGTTGTATAGT	21
bta-let-7f	17341.8	17933.5	15352.7	17216.1	17763.8	17427.9	TGAGGTAGTAGATTGTATAGTT	22
bta-let-7g	12750	12894.6	12128.3	12489.6	12314.8	12001.2	TGAGGTAGTAGTTTGTACAGTT	22
bta-let-7i	113085	115467	116487	55986.9	56956.8	56311.4	TGAGGTAGTAGTTTGTGCTGTT	22
bta-miR-1	71.1573	70.3093	56.6674	24.4192	25.7305	25.9925	TGGAATGTAAAGAAGTATGTAT	22
bta-miR-100	4737.54	4469.01	4702.07	1599.88	1514.38	1629.61	AACCCGTAGATCCGAACTTGTG	22
bta-miR-101	166.452	170.071	156.722	195.597	179.664	183.905	TACAGTACTGTGATAACTGAA	21
bta-miR-10162-5p	35.8924	35.3844	39.7991	8.09925	9.55706	9.87215	TGGACAGGCCAAGCCGCTGTGCA	23
bta-miR-10164-3p	1.46414	1.71282	1.60846	2.79424	3.06316	2.83252	CAACTGTTAGGAGGCTTGGCTGC	23
bta-miR-10166-5p	0.209163	0.167105	0.247456	1.49836	0.980211	0.916402	GTGCAGCTGATCACAGACTGTG	22
bta-miR-10167-3p	0.292828	0.125329	0.123728	1.29588	1.87874	1.08302	CGGGTGGTCGGGGCGGGTCAG	21
bta-miR-10170-5p	0	0	0	0.161985	0.122526	0.0416546	ACCGGCGCAGCGGCTGACCTGG	22
bta-miR-10171-3p	0	0	0.0412426	0	0	0	TGGGTGGAAGAGGAGCTGCAGT	22
bta-miR-10172-3p	3.80677	3.17499	3.87681	0.242977	0.163368	0.0833093	TCACTGGGCATCCTCTGCTTTA	22
bta-miR-10172-5p	0.0836652	0.125329	0.329941	0	0	0	AAGTACAGGATGCCCAATGAAT	22
bta-miR-10173-5p	0	0.0417762	0	0.0809925	0.0408421	0.249928	AGGAAGTGAGGAAGGAGCCAGA	22
bta-miR-10174-3p	3842.58	3087.84	3565.59	2517.97	3117.15	3250.31	ATCACATTGCCAGGGATTACCACG	24
bta-miR-10174-5p	27.1494	29.6193	11.1355	33.4904	55.2185	64.0648	TGGGTTCCTGGCATGCTGATTT	22
bta-miR-10175-3p	0.292828	0.0835524	0.123728	0.0809925	0	0	AAGCCACCAGAGCTCTGTCCTCA	23
bta-miR-10175-5p	0.292828	0.167105	0.329941	0.526451	0.245053	0.416546	TGGAGAGAACAGGTGGCTTT	20
bta-miR-10177-5p	0	0	0	0.0404962	0.0408421	0	AGGGCCAGCGCGCTGCACGTCG	22
bta-miR-10179-5p	0.292828	0.292433	0.247456	1.70084	1.63368	1.45791	TCTGCAGGGTGGTAGGCTGTGG	22
bta-miR-10181-5p	0.0418326	0	0	0	0	0.0833093	TGTGGGAAGGAGCTGTGCTGG	21
bta-miR-10182-3p	0.0418326	0.125329	0.0412426	0.202481	0.204211	0.0833093	GCGGCCCGCGGGCTCGGATGCT	22
bta-miR-10182-5p	0.376493	0.167105	0.123728	0.688436	0.857684	0.833093	CAGTCCGGTCCCGCGGTGTCTCCG	24
bta-miR-10183-5p	0	0	0	0.0809925	0	0.0416546	CTCGCTGTGGGTCCGAGGCGGG	22
bta-miR-10184-3p	0.16733	0.0835524	0.123728	0	0	0	TTTAATGTAGAAAACCCAATGG	22
bta-miR-10185-5p	0	0	0	0.0404962	0	0.0833093	GCGGAGGGAGCGAGCGAGCCGG	22
bta-miR-10225a	0	0.167105	0.206213	76.6594	72.0455	70.5629	CCGAGCCTGACAGATCACACA	21
bta-miR-10225b	0.0418326	0	0	5.58848	5.75874	5.04021	TCGAGCCTGACAGATCACACA	21
bta-miR-103	2284.73	2170.06	2145.52	1611.35	1723.46	1616.32	AGCAGCATTGTACAGGGCTATGA	23
bta-miR-105a	9.16134	9.27431	9.65077	0	0	0	TCAAATGCTCAGACTCCTGTGGT	23
bta-miR-105b	0.836652	0.668419	0.494911	0	0.0408421	0	TCAAATGCTCAGACTCCTTGGT	22
bta-miR-106a	0.0418326	0.459538	0.0412426	0.607443	0.449263	0.208273	AAAAGTGCTTACAGTGCAGGTA	22
bta-miR-106b	62.8744	63.1656	62.6475	64.713	60.283	66.0642	TAAAGTGCTGACAGTGCAGAT	21
bta-miR-107	147	154.864	117.748	121.934	83.6447	193.861	AGCAGCATTGTACAGGGCTATC	22
bta-miR-10a	654.597	665.244	651.303	95.7331	94.9171	95.639	TACCCTGTAGATCCGAATTTGTG	23
bta-miR-10b	6688.87	6909.74	6649.71	82.1264	86.0952	108.844	TACCCTGTAGAACCGAATTTGTG	23
bta-miR-1185	0.16733	0.0835524	0	0	0	0	AGAGGATACCCTTTGTATGTT	21
bta-miR-1197	3.8486	3.21677	3.58811	0	0	0	TAGGACACATGGTCTACTTCT	21
bta-miR-11971	0	0	0	0.0404962	0	0	TGAGGGGCAGAGAGTGAGAA	20
bta-miR-11973	0	0	0	0.0404962	0	0.0416546	CTTGCTGAGTGACCTCCCTGCT	22
bta-miR-11974	0.209163	0	0.371184	0.202481	0.285895	0.124964	AGCACCTGCTGTGTCCCCCACAGC	24
bta-miR-11977	2.71912	2.799	2.5158	3.15871	2.85895	3.04079	TGTCTCAGTTCAGCAGGAAG	20
bta-miR-11978	0	0	0.0412426	0.0404962	0	0.0416546	ACTCTTCCCTCCCTCGGCCGGC	22
bta-miR-11981	0	0	0.0412426	0	0	0	CAGGGCGGGAACGGGCTGCGGGA	23
bta-miR-11982	0.79482	0.54309	0.824852	0.242977	0.367579	0.333237	TTCGGCGCCACCACCCTGCGGGT	23
bta-miR-11983	0	0	0	0	0	0.0416546	GACCAGTGCGAGGCCTGTGGG	21
bta-miR-11984	2.38446	3.13321	3.38189	3.88764	3.75747	3.62395	ACACGCGTCCTTGGATCCTGACT	23
bta-miR-11985	0	0	0.123728	0	0.0408421	0.0416546	CCCACCGCTCTCCTCCCGCC	20
bta-miR-11986	0	0	0	0.0809925	0.163368	0.124964	TTGTCCAATGAGTTAGTCCTT	21
bta-miR-11986b	1.88247	1.29506	1.89716	319.11	378.035	375.017	TTTTCCAATGAGTTAGTCCTTT	22
bta-miR-11986c	0.0836652	0.250657	0.123728	2.1058	2.20547	1.58288	GAACTGAGTCCTTTGGAAAAGA	22
bta-miR-11989	0.209163	0.334209	0.536154	0.445459	0.449263	0.458201	CCCAGGGATGTAGCTCCTAGTGC	23
bta-miR-11991	0.16733	0.0417762	0.0412426	0.32397	0.0408421	0.166619	ATGTTCTGTATCTTGATTGTA	21
bta-miR-11992	0.79482	1.67105	1.44349	1.45786	1.22526	1.70784	TCCTAGGGGATTGACATAGTCTGT	24
bta-miR-11993	1.88247	2.17236	1.9384	1.45786	2.20547	2.37431	GACCTGTGCGTGTACACTCATG	22
bta-miR-11995	1.12948	1.83815	1.23728	1.53886	1.14358	0.958057	TTGTCCTACTTCTCAGCTGTCT	22
bta-miR-11996	0	0	0	0	0.0408421	0	ATCTGAGAGCACTTTGTCAAGG	22
bta-miR-11998	1.17131	1.12796	1.11355	0.242977	0.204211	0.124964	TTCTCTAGTGTGTTTTCCCAAC	22
bta-miR-12000	0	0.250657	0	0	0	0	TTGAATCCACAGATGTGAGACC	22
bta-miR-12001	0	0	0	0	0.0408421	0	CCTGTGAGGGCTTCACCCTGGA	22
bta-miR-12002b	0.0418326	0	0.0824852	0	0	0	CCTCATGTGGAATCTTTAGCT	21
bta-miR-12003	0.0418326	0.0417762	0.0412426	0	0	0.0416546	AGCATTGGGTTGGCCATAGGTTC	23
bta-miR-12004	0	0.0417762	0	0	0	0	CTGGCTCTGGCTCTCTGCCTCCT	23
bta-miR-12005	0.711154	0.54309	1.19604	3.80665	3.30821	3.70726	ATGAAGTCCTTAAGGGGAGGGT	22
bta-miR-12006	0	0	0	0.0404962	0	0	TGCTGAAACTCTGTTCAACCC	21
bta-miR-12008	0.0418326	0.125329	0.123728	0.121489	0.0816842	0.166619	CTTTAACTCTTCATCCTTTTGGG	23
bta-miR-12010	0.334661	0.208881	0.453669	0.121489	0.122526	0.291582	TGGAGGCTGGGAGTGCATGAGCT	23
bta-miR-12012	0	0	0	0.121489	0.0816842	0.208273	GTGCTCTAGAGCTCACAGGCC	21
bta-miR-12013	0.0836652	0	0	0	0	0	CCCGAGTTTGGGCAGCAGTTCA	22
bta-miR-12014	0	0.0835524	0.0412426	0	0.0408421	0.124964	TGCCACGGGCTGGGCCTTGGGA	22
bta-miR-12021	0	0.0417762	0	0	0	0	TTGAGAAAAATCTGCCAGCT	20
bta-miR-12025	0.0836652	0.0417762	0	0	0	0.0833093	TCGCGGGGTTTTGCAGAGGACT	22
bta-miR-12027	0.334661	0.375986	0.16497	0.728932	1.02105	0.708129	TGCCGCGCTGTTTCCCTGGTGT	22
bta-miR-12028	0.0418326	0	0	2.47027	1.8379	2.33266	TGTCTGGGACCCCGATTCTCT	21
bta-miR-12031	0.836652	1.37861	1.19604	2.87523	3.43074	3.20741	ATTGGAGCCAGTCTGCAGAAGC	22
bta-miR-12032	0	0	0	0.0809925	0.0816842	0	TCTGGCCTGGAGAAGCCCTGG	21
bta-miR-12035	0	0	0	1.01241	0.408421	0.54151	ACACCAGGACTTGTCTCCCCAGA	23
bta-miR-12036	0.0418326	0.0417762	0.0824852	0	0.0816842	0	CGGCTCCGTGACTCGTCCGTGGAC	24
bta-miR-12041	0.0418326	0.0417762	0	0	0	0	ACTGAAGGCCTTGCACCTCTGAAT	24
bta-miR-12042	0	0.0835524	0	0	0	0	TGTGTCTTTCCTTCTGTGTGTGCT	24
bta-miR-12044	0.0836652	0.250657	0.16497	0.242977	0.326737	0.374892	AATGGATTACTTCTGATTGCT	21
bta-miR-12045	0.376493	0.167105	0.206213	0.161985	0.449263	0.333237	ACCCGGGAAGTCCCTGACACT	21
bta-miR-12046	0.16733	0.125329	0.123728	0.0404962	0	0.0833093	TTCTGCTCCCTGCCCTGTAG	20
bta-miR-12048	0	0	0.0412426	0	0	0	CAAGGAGGAGGTGAAGCACCAGA	23
bta-miR-12049	0	0.0835524	0.0412426	0	0.0408421	0	TGCCCTGCAGCTTCCTAGGCT	21
bta-miR-12050	0	0	0.123728	0	0	0	TGGCTGCTGTCGTCCTTCCTACT	23
bta-miR-12051	0.0418326	0	0	0	0	0	ACTCCTGCAGCATCTGTTCCGA	22
bta-miR-12052	0	0	0	0	0	0.0833093	CCCAATGAGATTTCAAACTGAGA	23
bta-miR-12053	0	0	0	0.0809925	0.0816842	0.166619	TATCCAGGACTAGGTCTGCAGA	22
bta-miR-12057	0	0	0	0.0809925	0.122526	0.166619	ACTGGGAGTGGAAGGAGAGCC	21
bta-miR-12059	0.125498	0.125329	0.0824852	0.0809925	0.122526	0.0416546	TCTCCTCCCACCCTGCCTCCT	21
bta-miR-12060	1.29681	1.08618	2.14462	1.57935	1.42947	2.16604	TTGGGAGACCAGGGGAAGACT	21
bta-miR-12061	0.0418326	0.0417762	0	0.0809925	0.0816842	0.0833093	TGTGGGACCTGGGTCTTGTGG	21
bta-miR-12062	0.0418326	0	0.0412426	0	0.0816842	0.0416546	TGGGATGGTCCTGTGTCACT	20
bta-miR-12064	0.0836652	0.0835524	0.16497	0.607443	0.245053	0.0833093	TGGTAGTATTCCTAGTGTGGC	21
bta-miR-122	4.47609	2.25591	3.21692	3.60416	3.83916	4.29043	TGGAGTGTGACAATGGTGTTTG	22
bta-miR-1224	0.125498	0.167105	0.16497	0.202481	0.204211	0.458201	GTGAGGACTCGGGAGGTGGAG	21
bta-miR-1247-5p	0.0418326	0	0	0	0	0	ACCCGTCCCGTGCGTCCCCGGA	22
bta-miR-1248	2.00797	2.59012	3.79432	1.0529	1.14358	0.791438	ACCTTCTTGTATAAGCACTGTGCTAAA	27
bta-miR-1249	54.3406	51.2594	66.2356	73.9866	77.8451	96.5138	ACGCCCTTCCCCCCCTTCTTCA	22
bta-miR-125a	2177.93	2183.68	2241.08	2089.57	2071.1	1855.21	TCCCTGAGACCCTTTAACCTGTG	23
bta-miR-125b	3454.54	3290.12	3626.88	458.255	438.44	437.415	TCCCTGAGACCCTAACTTGTGA	22
bta-miR-126-3p	3.80677	3.21677	3.95929	3.56367	2.36884	2.49928	CGTACCGTGAGTAATAATGCG	21
bta-miR-126-5p	0.585657	0.459538	0.742367	0.445459	0.204211	0.249928	CATTATTACTTTTGGTACGCG	21
bta-miR-127	2591.57	2467.26	2796.7	5.79096	4.86021	5.54007	TCGGATCCGTCTGAGCTTGGCT	22
bta-miR-1271	209.247	216.902	219.658	261.403	248.606	261.716	CTTGGCACCTAGTAAGTACTCA	22
bta-miR-1277	1.38048	1.46217	2.02089	4.61657	4.73769	4.33208	TACGTAGATATATATGTATTTT	22
bta-miR-128	504.25	498.599	504.892	6539.94	6730.74	6841.98	TCACAGTGAACCGGTCTCTTT	21
bta-miR-129-3p	7.19521	5.72334	8.16604	0.688436	0.326737	0.416546	AAGCCCTTACCCCAAAAAGCAT	22
bta-miR-129>bta-miR-129-5p	42.3764	41.6091	43.4285	5.50749	5.35032	5.12352	CTTTTTGCGGTCTGGGCTTGCT	22
bta-miR-1291	0.250996	0.417762	0.742367	0.0809925	0.0816842	0.124964	TGGCCCTGACTGAAGACCTGCAGT	24
bta-miR-1296	14.8924	12.6164	14.8061	6.92486	6.16716	7.1646	TTAGGGCCCTGGCTCCATCTCC	22
bta-miR-1298	0.0418326	0.125329	0.0412426	0	0.0408421	0.0833093	TTCATTCGGCTGTCCAGATGTA	22
bta-miR-1301	0.0836652	0.0417762	0.123728	0.161985	0	0.124964	TTGCAGCTGCCTAGGAGTGATTTC	24
bta-miR-1306	16.984	19.1335	18.8891	28.5903	28.5895	27.8669	CCACCTCCCCTGCAAACGTCC	21
bta-miR-1307	161.641	158.833	174.662	300.725	292.838	307.245	ACTCGGCGTGGCGTCGGTCGTG	22
bta-miR-130a	9.41234	9.06543	8.99089	11.3389	9.10779	11.1218	CAGTGCAATGTTAAAAGGGCAT	22
bta-miR-130b	15.2271	13.7444	15.0123	17.4944	16.5411	15.9537	CAGTGCAATGATGAAAGGGCAT	22
bta-miR-132	39.9501	38.8518	48.625	4.65707	4.20674	4.9569	TAACAGTCTACAGCCATGGTCG	22
bta-miR-133a	1.21315	0.54309	1.03107	0.0809925	0.204211	0.166619	TTTGGTCCCCTTCAACCAGCTG	22
bta-miR-133b	0.334661	0.0835524	0.247456	0	0	0	TTTGGTCCCCTTCAACCAGCTA	22
bta-miR-133c	0	0.0417762	0.0412426	0	0	0.0416546	ATTTGGTTCCATTTTACCAGC	21
bta-miR-134	0.209163	0.334209	0.16497	0	0	0	TGTGACTGGTTGACCAGAGTGG	22
bta-miR-1343-3p	4.01593	3.75986	5.11408	9.6786	9.06695	9.12236	CTCCTGGGGCCCGCACTCTC	20
bta-miR-1343-5p	4.39242	4.97137	4.41296	5.10253	3.71663	5.20683	TGGGGAGCGGCCCCCGGGCGGG	22
bta-miR-135a	0	0	0	0	0	0.0416546	TATGGCTTTTTATTCCTATGTGA	23
bta-miR-135b	0	0	0	0.0809925	0	0	TATGGCTTTTCATTCCTATGTGA	23
bta-miR-136	11.002	10.6947	11.053	0.0404962	0.122526	0.0833093	ACTCCATTTGTTTTGATGATGGA	23
bta-miR-138	0.0418326	0.0417762	0.16497	0.202481	0.285895	0.124964	AGCTGGTGTTGTGAATCAGGCCG	23
bta-miR-1388-3p	4.68525	4.47005	4.61917	2.06531	2.36884	2.41597	ATCTCAGGTTTGTCAGCCCGCA	22
bta-miR-1388-5p	2.71912	3.80163	3.0932	1.49836	1.67453	1.99942	AGGACTGTCCAACCTGAGAAT	21
bta-miR-139	1.6733	1.67105	1.40225	2.47027	2.53221	2.2077	TCTACAGTGCACGTGTCTCCAGT	23
bta-miR-140	119.976	134.143	138.864	853.863	831.015	785.606	TACCACAGGGTAGAACCACGGA	22
bta-miR-141	0.501991	0.584867	0.288698	138.943	127.754	132.337	TAACACTGTCTGGTAAAGATGG	22
bta-miR-142-3p	0	0	0	0.0404962	0	0	AGTGTTTCCTACTTTATGGATG	22
bta-miR-142-5p	0.125498	0.0835524	0	0	0	0.0416546	CATAAAGTAGAAAGCACTAC	20
bta-miR-143	60085.6	61464.2	63407.3	864.959	831.505	998.212	TGAGATGAAGCACTGTAGCTCG	22
bta-miR-1434-3p	0.209163	0.375986	0.0824852	0.121489	0.0408421	0.124964	GAAGAAATCTAAGGTCTGAGG	21
bta-miR-1434-5p	0	0.125329	0.16497	0.121489	0.122526	0.0833093	GTACATGATGACTAAAATTTCT	22
bta-miR-144	0.669322	0.334209	0.288698	0.445459	0.449263	0.249928	TACAGTATAGATGATGTACTAG	22
bta-miR-145	2835.96	2880.89	3739.39	31.3846	28.712	37.1559	GTCCAGTTTTCCCAGGAATCCCT	23
bta-miR-1468	109.978	111.751	120.222	8.13974	8.0459	7.6228	CTCCGTTTGCCTGTTTTGCTGA	22
bta-miR-146a	106.882	107.448	111.149	650.531	747.983	595.828	TGAGAACTGAATTCCATAGGTTGT	24
bta-miR-146b	18.1135	19.9272	22.0236	180.613	170.72	191.445	TGAGAACTGAATTCCATAGGCTGT	24
bta-miR-147	9.28684	10.6947	9.03213	7.41081	5.88127	5.33179	GTGTGCGGAAATGCTTCTGCTA	22
bta-miR-148a	38998.1	40330.4	41982.1	4338.04	4287.4	4636.33	TCAGTGCACTACAGAACTTTGT	22
bta-miR-148b	825.525	812.129	976.501	507.215	514.937	499.147	TCAGTGCATCACAGAACTTTGT	22
bta-miR-148c	314.121	330.909	290.76	109.178	115.216	108.844	CCAAGTTCTGTCATGCACTGA	21
bta-miR-148d	1.17131	1.46217	1.19604	0.566947	0.449263	0.54151	AAAGTTCTGTAGTGCACTGACT	22
bta-miR-149-3p	1.58964	1.42039	1.97965	0.0809925	0	0.0833093	GAGGGAGGGACGGGGGCTGTGC	22
bta-miR-149-5p	281.366	283.326	321.734	16.6844	18.1339	21.6604	TCTGGCTCCGTGTCTTCACTCCC	23
bta-miR-150	1.33864	1.42039	1.85592	0.526451	0.245053	0.62482	TCTCCCAACCCTTGTACCAGTGT	23
bta-miR-151-3p	3430.86	3511.5	3974.96	3778.38	3549.38	3677.69	CTAGACTGAAGCTCCTTGAGG	21
bta-miR-151-5p	11.9641	11.7809	12.3315	8.99016	10.7006	9.95546	TCGAGGAGCTCACAGTCTAGT	21
bta-miR-152	1991.36	1927.93	1940.3	709.17	688.557	675.638	TCAGTGCATGACAGAACTTGGG	22
bta-miR-153	0.0418326	0	0	0	0	0	TTGCATAGTCACAAAAGTGATC	22
bta-miR-154a	0.292828	0	0.288698	0	0	0	TAGGTTATCCGTGTAGCCTTCG	22
bta-miR-154b	33.0478	33.5463	38.5618	0.121489	0.0408421	0.0416546	AGAGGTCTTCCATGGTGCATTCG	23
bta-miR-154c	414.979	384.257	395.682	0.890917	0.653474	1.16633	AGATATTGCACGGTTGATCTCT	22
bta-miR-155	402.848	393.699	388.712	117.115	115.992	123.839	TTAATGCTAATCGTGATAGGGGT	23
bta-miR-15a	6.90238	6.72597	6.51633	4.45459	5.10526	4.91525	TAGCAGCACATAATGGTTTGT	21
bta-miR-15b	123.615	111.375	118.119	89.9826	89.6076	104.053	TAGCAGCACATCATGGTTTACA	22
bta-miR-16a	629.581	574.882	600.451	405.246	361.698	457.951	TAGCAGCACGTAAATATTGGTG	22
bta-miR-16b	76.3027	65.9646	60.5854	83.4222	77.9676	41.4047	TAGCAGCACGTAAATATTGGC	21
bta-miR-17-3p	0.418326	0.167105	0.412426	1.86283	1.18442	1.66619	ACTGCAGTGAAGGCACTTGT	20
bta-miR-17-5p	709.439	683.584	653.778	899.624	994.261	1011.96	CAAAGTGCTTACAGTGCAGGTAGT	24
bta-miR-1721	0	0	0	0.161985	0.122526	0.0416546	CACAGATGATGTGATTCTGAGA	22
bta-miR-1814c	0.0418326	0	0	0	0.0408421	0	GTTTTGTTTGGGTTTGTTTT	20
bta-miR-181a	591.346	568.49	612.577	349.361	326.737	335.903	AACATTCAACGCTGTCGGTGAGTT	24
bta-miR-181b	351.394	339.223	342.85	236.417	235.986	234.016	AACATTCATTGCTGTCGGTGGGTT	24
bta-miR-181c	6.56772	6.09932	6.51633	3.92813	3.51242	2.95748	AACATTCAACCTGTCGGTGAGTTT	24
bta-miR-181d	99.7708	101.85	94.2394	46.4897	44.3545	49.7356	AACATTCATTGTTGTCGGTGGGT	23
bta-miR-182	6.44222	5.59801	5.93894	1944.31	1887.97	1871.92	TTTGGCAATGGTAGAACTCACACT	24
bta-miR-183	6.81872	4.5536	6.76379	2003.67	1930.85	1896.08	TATGGCACTGGTAGAATTCACTG	23
bta-miR-1839	177.998	179.262	169.672	144.693	139.231	138.002	AAGGTAGATAGAACAGGTCTTGTT	24
bta-miR-184	337.422	303.003	352.831	59701	57968.1	60610	TGGACGGAGAACTGATAAGGGT	22
bta-miR-1842	5.35457	6.1411	4.7429	4.2926	5.55453	5.24848	TGGCTCTGTGAGGTCGGCTCA	21
bta-miR-1843	0	0	0	0.0404962	0	0.0833093	AAGCTTCGTGGTCTCTGTCTTGCC	24
bta-miR-185	500.402	490.536	464.722	326.764	339.888	324.781	TGGAGAGAAAGGCAGTTCCTGA	22
bta-miR-186	501.573	488.781	505.676	931.737	992.3	904.447	CAAAGAATTCTCCTTTTGGGCT	22
bta-miR-187	0.125498	0.0417762	0	0.121489	0.0816842	0.124964	TCGTGTCTTGTGTTGCAGCCGG	22
bta-miR-188	9.57967	8.98188	10.4756	7.00585	6.04463	6.16489	CATCCCTTGCATGGTGGAGGGT	22
bta-miR-18a	5.22908	7.22728	7.46491	9.39513	8.90358	9.12236	TAAGGTGCATCTAGTGCAGATA	22
bta-miR-18b	1.08765	0.919076	0.0824852	1.37687	1.91958	1.3746	TAAGGTGCATCTAGTGCAGTTA	22
bta-miR-190a	0.0418326	0	0	0	0	0	TGATATGTTTGATATATTAGGT	22
bta-miR-190b	0.125498	0	0	0.0404962	0	0	TGATATGTTTGATATTGGGTT	21
bta-miR-191	1143.41	1124.82	1178.67	1614.95	1568.66	1614.7	CAACGGAATCCCAAAAGCAGCTG	23
bta-miR-191b	0.16733	0.208881	0.0412426	1.61985	1.26611	1.41626	GAACGAAATCCAAGCGCAGCTG	22
bta-miR-192	195.024	190.165	209.43	341.059	334.497	309.661	CTGACCTATGAATTGACAGCCAG	23
bta-miR-193a	0.501991	0.54309	0.494911	0.0404962	0.163368	0	GGGACTTTGTAGGCCAGTT	19
bta-miR-193a-3p	3.93227	4.67893	4.12426	0.404962	0.898527	0.583165	AACTGGCCTACAAAGTCCCAGT	22
bta-miR-193a-5p	154.488	151.313	145.875	19.4382	21.5238	20.9106	TGGGTCTTTGCGGGCGAGATGA	22
bta-miR-193b	148.38	138.279	208.729	57.1402	57.5465	71.6876	AACTGGCCCACAAAGTCCCGCTTT	24
bta-miR-194	36.4362	32.5854	34.5613	53.7385	52.1554	49.0692	TGTAACAGCAACTCCATGTGGA	22
bta-miR-1949	0.418326	0.250657	0.288698	0.242977	0.326737	0.333237	TATACCAGGATGCCAGCATAGTT	23
bta-miR-194b	0.79482	0.793747	0.288698	1.53886	1.30695	1.41626	CACATGGAGTTGCTGTTACA	20
bta-miR-194b-3p	3.76493	4.05229	5.3203	5.54798	5.26863	5.54007	ACATGGAGTTGCTGTTACAATCG	23
bta-miR-195	23.0916	19.593	20.0439	2.71325	2.57305	2.74921	TAGCAGCACAGAAATATTGGCA	22
bta-miR-196a	5.94023	5.72334	5.89769	6.84386	5.432	6.74805	TAGGTAGTTTCATGTTGTTGGG	22
bta-miR-196b	2.0498	1.42039	1.44349	5.06203	5.47284	5.04021	TAGGTAGTTTCCTGTTGTTGGGA	23
bta-miR-197	114.872	109.412	138.658	100.026	92.5482	116.55	TTCACCACCTTCTCCACCCAGC	22
bta-miR-199a-3p	19276.4	19495.9	17868.5	232.408	259.593	280.169	ACAGTAGTCTGCACATTGGTTA	22
bta-miR-199a-5p	2014.07	1903.2	2072.44	29.7242	33.9806	41.7796	CCCAGTGTTCAGACTACCTGTT	22
bta-miR-199b	3724.82	3585.44	3568.31	46.4087	44.8446	54.151	CCCAGTGTTTAGACTATCTGTTC	23
bta-miR-199c	160.679	130.175	134.492	1.25538	2.65474	2.08273	TACAGTAGTCTGCACATTGG	20
bta-miR-19a	16.5657	15.7914	15.7134	22.6779	22.6265	27.0755	TGTGCAAATCTATGCAAAACTGA	23
bta-miR-19b	51.8306	43.4055	44.9957	60.8658	59.5478	68.3136	TGTGCAAATCCATGCAAAACTGA	23
bta-miR-200a	26.1035	21.5565	27.88	7141.55	7513.77	7430.23	TAACACTGTCTGGTAACGATGTT	23
bta-miR-200b	2.97012	1.79638	2.96947	1154.06	1111.4	1030.58	TAATACTGCCTGGTAATGATG	21
bta-miR-200c	42.8366	35.2173	42.6861	11997	11588.5	11960.2	TAATACTGCCGGGTAATGATGGA	23
bta-miR-202	0.0418326	0.0835524	0.0412426	0.404962	0.530948	0.499856	TTCCTATGCATATACTTCTTT	21
bta-miR-204	73.9182	77.8708	99.3947	2.51077	2.40969	2.79086	TTCCCTTTGTCATCCTATGCCT	22
bta-miR-205	32.5458	22.016	28.5399	929.713	974.207	984.382	TCCTTCATTCCACCGGAGTCTG	22
bta-miR-206	0.0418326	0	0	0.0809925	0	0.166619	TGGAATGTAAGGAAGTGTGTGG	22
bta-miR-20a	752.318	742.739	677.699	976.081	1062.43	1090.56	TAAAGTGCTTATAGTGCAGGTAG	23
bta-miR-20b	0.250996	0.334209	0.206213	0.364466	0.245053	0.208273	CAAAGTGCTCACAGTGCAGGTA	22
bta-miR-21-3p	1.71514	1.08618	1.31976	3.40168	2.6139	2.83252	AACAGCAGTCGATGGGCTGTCT	22
bta-miR-21-5p	255201	255453	237953	353309	340603	338707	TAGCTTATCAGACTGATGTTGACT	24
bta-miR-210	30.2868	23.3529	31.3031	34.7053	37.6564	33.7403	ACTGTGCGTGTGACAGCGGCTGA	23
bta-miR-211	0	0	0	0.0809925	0	0.0416546	TTCCCTTTGTCATCCTTTGCC	21
bta-miR-212	12.006	11.7809	14.1462	1.70084	1.8379	1.91611	ACCTTGGCTCTAGACTGCTTACT	23
bta-miR-214	475.762	456.739	545.104	6.80337	5.10526	9.58057	ACAGCAGGCACAGACAGGCAGT	22
bta-miR-215	12.0896	9.73385	12.5378	4.13062	3.71663	4.79028	ATGACCTATGAATTGACAGACA	22
bta-miR-216a	0.0418326	0	0	0.121489	0.0408421	0.124964	TAATCTCAGCTGGCAACTGTGA	22
bta-miR-216b	0.125498	0.125329	0.0824852	0.0809925	0.0816842	0.0833093	AAATCTCTGCAGGCAAATGTGA	22
bta-miR-217	0.669322	0.0835524	0.412426	1.0529	1.26611	0.999711	TACTGCATCAGGAACTGATTGGAT	24
bta-miR-218	158.504	157.872	161.754	3.56367	2.89979	4.08215	TTGTGCTTGATCTAACCATGTG	22
bta-miR-219	2.46812	2.75723	3.38189	3.88764	3.59411	3.99884	AGAGTTGAGTCTGGACGTCCCG	22
bta-miR-219-3p	0.0418326	0.0835524	0	0	0.122526	0	AGAATTGTGGCTGGACATCTG	21
bta-miR-219-5p	0	0.0835524	0	0.161985	0	0.0833093	TGATTGTCCAAACGCAATTCTT	22
bta-miR-219b-3p	0.16733	0.167105	0.206213	0.445459	0.285895	0.124964	AGAATTGCGTTTGGACAATCAGT	23
bta-miR-22-3p	26.4382	24.4391	28.4574	22.3539	23.8518	19.9109	AAGCTGCCAGTTGAAGAACTG	21
bta-miR-22-5p	305.211	278.188	301.484	203.777	209.52	213.688	AGTTCTTCAGTGGCAAGCTTTA	22
bta-miR-221	1673.97	1576.51	1574.44	5236.12	5127.81	5511.07	AGCTACATTGTCTGCTGGGTTT	22
bta-miR-222	57.729	57.9853	56.8736	495.228	514.733	492.233	AGCTACATCTGGCTACTGGGT	21
bta-miR-223	0.585657	0.626643	0.742367	0.445459	0.408421	0.374892	TGTCAGTTTGTCAAATACCCCA	22
bta-miR-224	518.181	517.816	512.151	183.569	194	176.449	CAAGTCACTAGTGGTTCCGTTTA	23
bta-miR-2284aa	0.292828	0.167105	0	0.0404962	2.08295	0.874747	AAAAAAGTTTGTTTGGGTTTT	21
bta-miR-2284ab	3.8486	3.34209	2.68077	25.9581	26.384	26.6173	TAAAAGTTTGGTTGGGTTTTT	21
bta-miR-2284ac	0	0	0	0.688436	0.939369	1.41626	AAATGTTCGCTTGGCTTTTTCC	22
bta-miR-2284b	2.92828	2.67368	2.76326	0	0.0816842	0.249928	AAAAGTTCGTTTGGTTTTTTC	21
bta-miR-2284c	0	0	0	0	0.0408421	0.0833093	AAAAAGTTCGTTTTGGTTTT	20
bta-miR-2284d	0.627489	1.25329	1.77343	0.526451	0.939369	0.54151	AAAAAGTTCGTTAGGGTTTTTC	22
bta-miR-2284e	0.0418326	0	0.0824852	0	0	0	AAGTTCGTTCGGATTTTTCC	20
bta-miR-2284f	0.0836652	0.250657	0.206213	0.0809925	0.0408421	0.0833093	AAAGTTCGTTCGGATTTTTC	20
bta-miR-2284g	0	0	0.0412426	0	0	0	AAAAGTTCGTTCGGCTTTTT	20
bta-miR-2284h-5p	2.13346	1.58749	2.35083	0.121489	0.0408421	0.374892	CCCAAAAGTTCGTTCGGGTTT	21
bta-miR-2284i	0	0	0	0	0	0.0416546	GAGAAGTTCGTTCTGGTGTTT	21
bta-miR-2284j	0.585657	0.584867	0.453669	1.21489	1.10274	1.95777	GAAAAGTTCGTTCAGGTTTT	20
bta-miR-2284k	0.209163	0.0417762	0.0412426	0.364466	0.490105	0.499856	GAAAAGTTCGGTCGGGTTTTT	21
bta-miR-2284l	0	0	0	0.0404962	0	0	AAAAGTTGGTTCGGGTTTTT	20
bta-miR-2284m	2.1753	1.58749	1.11355	2.75374	3.92084	3.66561	GAAAAGTTTGTTCGGGTTTT	20
bta-miR-2284n	0.0836652	0.292433	0.329941	0.404962	0.285895	0.291582	AAAAAGTTTATTCGGGTTTTT	21
bta-miR-2284o	0	0	0	0	0	0.0833093	AAAGTTCGTTCGGGGTTTTC	20
bta-miR-2284p	0	0	0.0412426	0.728932	0.653474	0.958057	TGAAAGTTTGTTCGGGATTTT	21
bta-miR-2284t-3p	0	0	0	0.161985	0.0408421	0.166619	AAACTCGAATGAATGTTTTGGC	22
bta-miR-2284v	0.0418326	0	0	0.161985	0.0408421	0.0833093	AAAAAGTTCGTTTGGGGTTT	20
bta-miR-2284w	2.30079	2.38124	2.02089	0	0	0.0416546	AAGAGTTTGTTCGGGTTTCTC	21
bta-miR-2284x	72.6214	65.5051	67.5554	159.272	150.013	143.584	TGAAAAGTTCGTTCGGGTTTT	21
bta-miR-2284y	1.50597	2.04703	2.02089	1.01241	1.26611	0.958057	AAAAGTTCGTTCGGGTTTTTC	21
bta-miR-2284z	1.00398	2.38124	1.9384	6.84386	6.04463	6.7064	AAAAAAGTTTGTTTGGGTTTTT	22
bta-miR-2285a	0	0	0	0.161985	0.0816842	0	AAAAACTGAATGAAATTCTTGG	22
bta-miR-2285aa	65.9282	66.0899	59.0594	98.8918	92.7116	100.388	AAAACTGGAACGAACTTTTGGGC	23
bta-miR-2285ab	0.836652	0.751971	0.536154	2.47027	2.53221	2.91582	AAAACCTGAATGAACTTCTTGG	22
bta-miR-2285ac	4.26693	4.01051	4.57793	6.07443	6.33053	6.95632	AAAACCTGAAGAGACTTTTTGG	22
bta-miR-2285ad	0.627489	0.292433	0.412426	1.01241	1.42947	1.24964	AAAACCCAAATGAACTTTTTGG	22
bta-miR-2285ae	0.209163	0.125329	0.0824852	0.202481	0.163368	0.374892	AGAAAGTTCATTTAGGTTTTTC	22
bta-miR-2285af	0	0.0417762	0.0412426	0.202481	0.245053	0.0416546	GCCAAAAAGCTTGTTCAGGTT	21
bta-miR-2285ag-3p	0.0418326	0.0417762	0	0.121489	0.0816842	0.124964	TCCAAGTGAACTTTTTGGCTAA	22
bta-miR-2285ah-5p	0	0.0417762	0	0	0.0408421	0	TTGGGGGTAGAGGTGGGCAGGA	22
bta-miR-2285ai-5p	0	0	0	0.32397	0.0816842	0.0833093	AAAATGTTCGCTTGGCTTTTT	21
bta-miR-2285aj-5p	840.124	828.839	804.602	686.209	671.077	687.218	TGAAAAGTTCGTTTGGGTTTTT	22
bta-miR-2285ak-5p	3.80677	3.63453	2.59828	7.85627	6.4939	6.91467	AAAGGTTCGTTCGGGTTTTCCT	22
bta-miR-2285al-5p	2.50996	2.50657	2.18586	2.71325	2.16463	3.49899	ACAAAGTTTGTTCGGGTTTTA	21
bta-miR-2285am-5p	0	0.208881	0	0.283474	0.163368	0.333237	AAAAAGTTAGTTTAGGTTTTT	21
bta-miR-2285an	0.209163	0.54309	0.247456	1.33638	1.51116	0.499856	AAAGCCCGAATGAACTTTTTAG	22
bta-miR-2285ao	0.0836652	0	0.0824852	0.242977	0.0408421	0.124964	AAACCCAGACGAACTTTTTGGC	22
bta-miR-2285ap	0.0836652	0.292433	0.16497	0.202481	0.163368	0.458201	AAACCCGGATGAACTTTTTGGC	22
bta-miR-2285aq	0	0.0417762	0	0.0404962	0.245053	0	AAGCCCAGATGAACTTTTTG	20
bta-miR-2285ar	0.125498	0.167105	0.0412426	0	0.0816842	0.0833093	AAACCCTGATGAACTTTTTGGC	22
bta-miR-2285as	0.0836652	0.125329	0.0824852	0.0809925	0.0816842	0.0833093	AAGCCCTGAATGAACTTTTTGG	22
bta-miR-2285at	0.0836652	0.208881	0.123728	0.161985	0.285895	0.333237	AAAACCCGAAGGAACTTTTTG	21
bta-miR-2285au	95.2947	95.751	98.4461	82.8958	85.4009	90.8071	AAAAAGTTCGTTCGGGTTTTCT	22
bta-miR-2285av	0.209163	0.459538	0.0824852	0.283474	0.408421	0.374892	AAAAGTTCGTTCGGGTTTTT	20
bta-miR-2285aw	0.209163	2.21414	0.824852	1.17439	3.34905	4.33208	AAAACCTGAACAAACTTTTTG	21
bta-miR-2285ax	0.292828	0.250657	0.16497	1.78183	2.49137	1.95777	AAAACTTGAATGAACCTTTTGG	22
bta-miR-2285ay	0.16733	0.0417762	0.206213	1.53886	0.898527	1.3746	AAACCCTGAATGAACCTTTTGG	22
bta-miR-2285az	0	0.125329	0.0412426	0.0809925	0	0.0833093	AAAATCCGAGTGAACTTTTTGG	22
bta-miR-2285b	3.09561	3.75986	4.00053	10.1241	9.5979	10.5386	AAAATCTGAGTGAACTTTTTGG	22
bta-miR-2285ba	1.75697	1.46217	1.85592	7.5323	6.57558	7.08129	AAACCCTGAACGAACTTTTTGG	22
bta-miR-2285bb	0.125498	0.250657	0.412426	0.0404962	0.163368	0.0833093	GAAAGTTTGTTGGGGTTTTTCT	22
bta-miR-2285bc	18.9083	18.7993	21.075	33.2879	32.2653	34.9482	AAAAACCTGAATGACCCTTTTGG	23
bta-miR-2285be	1.25498	1.42039	1.40225	7.28932	6.73895	7.37287	AAAACTCGAGCAAACTTTTTGG	22
bta-miR-2285bf	2.46812	1.87993	1.97965	4.3331	3.83916	3.49899	AAAACACGAACAAACTTTTTG	21
bta-miR-2285bg	0.209163	0.375986	0.123728	3.07771	1.96042	2.291	AAACCCGAACGAACTTTTTG	20
bta-miR-2285bh	0.752987	1.00263	0.824852	0.64794	0.816842	0.708129	AAAGGTTCGTTCGGGTTTTTCT	22
bta-miR-2285bi	0.543824	0.459538	0.494911	1.0529	1.10274	1.58288	AAGCCCAGATGAACTTTTTGGC	22
bta-miR-2285bj	0.0418326	0	0.0412426	0.0809925	0.163368	0.0833093	CAACCCTGAATGAACTTTTTGG	22
bta-miR-2285bk	0.334661	0.292433	0.16497	0.0404962	0.0816842	0	AAAAGTTCGTTTGAGTTTTTCT	22
bta-miR-2285bl	3.47211	3.42565	2.68077	4.77856	2.40969	4.58201	AAAACCTGAATGAACTCTTTGGT	23
bta-miR-2285bm	0.250996	0.375986	0.412426	0.161985	0.449263	0.291582	AAAAAACCGAGTGGACTTTTTG	22
bta-miR-2285bn	1.12948	1.25329	1.27852	2.59176	3.51242	3.08244	AAAACCTGAATGAACTTTTTGT	22
bta-miR-2285bo	0.501991	1.0444	0.78361	1.0529	1.10274	1.16633	TGAAAAGTTCGTTCGAGTTTT	21
bta-miR-2285bp	1.04582	0.8773	1.03107	3.64466	3.47158	2.74921	AAAACCAGAACGAACTTTGTGT	22
bta-miR-2285bq	0.376493	0.501314	0.412426	0.607443	0.776	0.791438	AAAACCCGAATGAACTTCTTGGC	23
bta-miR-2285br	0.16733	0.0417762	0.16497	0.242977	0.204211	0.208273	AAAACCTGAATGAACTTTCTGT	22
bta-miR-2285bs	1.33864	1.29506	1.11355	2.26779	2.36884	2.41597	CTAACCTGGATGAACTTTTTGG	22
bta-miR-2285bt	1.42231	2.25591	1.60846	0.32397	0.0816842	0.333237	AAAAAGTTCATTTGGGTTGTCT	22
bta-miR-2285bu	0.836652	0.626643	0.371184	0.931413	1.0619	1.12468	AAGACCTGAATGAACTTTTTGG	22
bta-miR-2285bw	0	0.0417762	0	0	0.0408421	0.249928	AGAAAAACCGAAATGAACTTTT	22
bta-miR-2285by	1.33864	1.96348	1.07231	1.37687	2.328	1.49957	AAAAGTTTGGTTGGGTTTTTCT	22
bta-miR-2285bz	0.418326	0.208881	0.412426	2.06531	2.12379	2.16604	AATAAGTTCGTTTGGGTTTTT	21
bta-miR-2285c	4.85258	4.26117	4.82539	8.26123	8.0459	7.28956	AAACCTGAACAAACTTTTTGGC	22
bta-miR-2285ca	0.125498	0.208881	0.0412426	0.526451	0.816842	0.749783	AAGGGACCTGAATGAACTTTTTG	23
bta-miR-2285cb	0.334661	0.125329	0.371184	0.202481	0.163368	0.166619	AACACCCGGATGAACTTTTGG	21
bta-miR-2285cc	0.418326	1.08618	0.288698	5.95295	7.67832	6.45647	AAAAACCTGAATGAACCTTTTGA	23
bta-miR-2285cd	0.627489	0.8773	0.288698	2.67275	1.8379	2.49928	AACAACCTGGATGAACTTTTTGG	23
bta-miR-2285ce	22.5896	22.9769	16.1259	18.5473	13.8046	21.1606	GAAAACCTGAATGAACTTTTTGA	23
bta-miR-2285cf	0.16733	0.208881	0	0.0809925	0.0816842	0.124964	CAAAGTTCGTTCGGGTTTTTC	21
bta-miR-2285ch	0.292828	0.208881	0.206213	0.121489	0.122526	0.124964	ATCAATGAACTTTTTGGCCAGC	22
bta-miR-2285ci	0.0836652	0.0835524	0.16497	0.202481	0.163368	0.166619	GAAACCTGAATGAACTTTTGG	21
bta-miR-2285cj	1.25498	1.71282	0.78361	4.81905	4.37011	3.95719	AAAACTGGAATGAACTTTTTGT	22
bta-miR-2285ck	0.125498	0	0.0412426	0.283474	0.367579	0.583165	TGGCCAAAATCTTTGTTTCAGT	22
bta-miR-2285cl	0	0.0417762	0.0412426	0.0809925	0.0816842	0.124964	TAAAGTTCATTCGGGTTTTT	20
bta-miR-2285cm	6.19123	5.47268	5.15533	12.3109	8.74021	10.0388	AAAACCTGAACAAACTTTTTGGA	23
bta-miR-2285cn	0	0	0	0	0.0408421	0.0416546	AAACCCAAATGAACTTCTTTGG	22
bta-miR-2285co	0.0836652	0.751971	0.494911	0.769428	2.24632	0.666474	AAAACCTGAATGAACTCTTTGG	22
bta-miR-2285cp	0.0836652	0.208881	0.0824852	0.0404962	0.285895	0.583165	AAAAGTTCGTTTAGGTTTTTCT	22
bta-miR-2285cr	0	0	0	0	0.0408421	0.0416546	AAAAGTTCGTTCAGGTTTCT	20
bta-miR-2285cs	20.9163	22.6427	17.6931	26.6465	27.6501	27.742	AAAACCCTGAATGAACTTTTTGA	23
bta-miR-2285ct	1.38048	1.37861	1.03107	0	0	0.124964	GAAAGTTAGTTTGGATTTTTCT	22
bta-miR-2285cu	0.250996	0.334209	0.329941	0.0404962	0	0	ATACCCAGACGAACCTTTTGGC	22
bta-miR-2285cv	0.250996	0.208881	0.0412426	0.283474	0.204211	0.249928	GAAAATCCAAATGAACTTTTTT	22
bta-miR-2285cw	0.0836652	0.0417762	0.0412426	0.32397	0.326737	0.208273	AAAAGTTAGTTCAGGTTTTTCT	22
bta-miR-2285cx	0.0418326	0	0	0.121489	0.0408421	0.124964	AACACCCAAATGAACTTTTTGA	22
bta-miR-2285cy	0.125498	0.208881	0.123728	0.445459	0.245053	0.249928	AAAACCAGAATGAACTTTTTTG	22
bta-miR-2285d	0	0	0	0.0404962	0	0	AAACCTGAACGAAATTTTTGGC	22
bta-miR-2285da	1.00398	4.3865	5.36154	2.38928	10.2922	1.12468	GAAAACCTGAATGAACTTTTTT	22
bta-miR-2285db	0.0836652	0	0.0412426	0	0	0.0416546	AAAAGTTCGTTCAGATTTTTCT	22
bta-miR-2285dc	0.920317	0.919076	1.11355	0.97191	1.02105	0.791438	AAAAAGTTAGTTTAGGTTTTTC	22
bta-miR-2285dd	7.86453	5.2638	1.69095	0.97191	1.18442	1.3746	GAAAACCTGAATGAACTTTTTA	22
bta-miR-2285de	0.878485	0.793747	0.78361	0.485955	0.408421	0.708129	AAAAGTTCTTTCAGGTTTTTCT	22
bta-miR-2285df	0.0836652	0.125329	0.0412426	0	0	0	AAAAACCTGAACAGACTTTTGG	22
bta-miR-2285dg	0	0	0.0412426	0	0	0	AAAAACCGAAATGAACTTTTGG	22
bta-miR-2285dh	0.501991	0.626643	0.536154	0.607443	0.939369	0.749783	AGGACCCAAATGAACTTTTTGG	22
bta-miR-2285di	0	0	0	0.0809925	0.0816842	0.124964	AAACCCTGAAGGAACATTTTGGT	23
bta-miR-2285dj	0	0.0417762	0.0824852	0	0	0.166619	GAAAGTTTGTTCAGGTTTGTCCC	23
bta-miR-2285dk	0.0418326	0.0417762	0.0412426	0	0.0408421	0	CCTGAATGAACATTTTGGCCAACT	24
bta-miR-2285dl-3p	0.0836652	0.0417762	0.123728	0.64794	0.612632	0.499856	ATAACCTGAATGAACTTTTTGG	22
bta-miR-2285e	3.17928	2.46479	2.55704	10.4885	9.43453	8.78913	AAACCTGAACGAACTTTTTGGC	22
bta-miR-2285f	16.984	17.6295	17.9405	46.1252	38.9634	46.07	AAAACCTGAATGAACTTTTTGG	22
bta-miR-2285g	0.125498	0.292433	0.247456	0.242977	1.0619	0.916402	AAACCTGAACAAGCTTTTTGG	21
bta-miR-2285h	3.7231	2.799	2.8045	5.66947	4.656	5.78999	GAAAACCGAAACGAACTTTATG	22
bta-miR-2285i	3.63944	2.96611	1.9384	3.76615	3.96169	4.87359	AAAACCGGAACGAACTTTTTGG	22
bta-miR-2285j	3.55577	3.17499	3.13444	8.99016	7.71916	8.83078	AAAAACCAGAACGAACTTTTTG	22
bta-miR-2285k	0	0	0.0412426	0	0.0408421	0	AAAACCGGAATGAACTTTTTG	21
bta-miR-2285l	4.89442	4.63716	5.81521	22.9209	19.8493	19.536	AAAACCCGCATGAACTTTTTGGC	23
bta-miR-2285m	5.27091	4.13584	4.08302	0.566947	0.530948	0.583165	AAAACGCAAATGAACTTTTTGG	22
bta-miR-2285n	0.334661	0.459538	0.494911	0.566947	0.530948	0.583165	AAAAACCCGAATGAACTTTTGG	22
bta-miR-2285o	0.209163	0.0835524	0.247456	0	0	0	AAACCCGAACGAACTTTTGG	20
bta-miR-2285p	0.460159	0.459538	0.866095	25.3911	25.4446	27.0755	AAAAACTTGAGTGAACTTTTGG	22
bta-miR-2285q	11.7968	10.1934	10.6406	24.4192	23.811	25.9508	AAGGACCTGAATGAACTTTCTGG	23
bta-miR-2285r	0.501991	0.292433	0.123728	0.526451	0.694316	0.333237	AGAAACCTGGATGAACTTTTTGG	23
bta-miR-2285s	0.418326	0.250657	0.288698	0.607443	0.163368	0.333237	AAGACCCAAGTGAACTCTTTGG	22
bta-miR-2285t	0.292828	0	0.123728	0.526451	0.612632	0.583165	AGAATCTGGATGAACTTTTTGG	22
bta-miR-2285v	0.669322	0.960852	0.247456	1.82233	2.24632	1.87446	AGAACCGGAACGAACTTTTTG	21
bta-miR-2285w	0	0.0417762	0	0	0	0	ACCAAAAGTTCATTCAGATTT	21
bta-miR-2285x	0.752987	0.334209	0.701124	1.21489	1.552	1.45791	GAAAAATCTGAATGAACTTTTGG	23
bta-miR-2285y	0.292828	0.125329	0.123728	0.445459	0.612632	0.62482	AAAACCCAAACAAACTTTTTT	21
bta-miR-2285z	1.38048	1.37861	1.69095	3.28019	3.06316	3.70726	CCAGAAAGTTCATTCAGGTCCT	22
bta-miR-2289	0.0418326	0.0835524	0.123728	0	0.122526	0.0833093	TCGTGTTCGAGCTCGCGTCC	20
bta-miR-2290	0.334661	0.167105	0.16497	0.202481	0.245053	0.0416546	GCCTCTGGTGGTCGGTTTGT	20
bta-miR-2291	0	0	0	0.0404962	0	0	GCTGATAGTGAGCGACTGGGGCAG	24
bta-miR-2295	0	0	0	0	0	0.0416546	TCGGGGTGGGAGGAAGGTTCT	21
bta-miR-2296	0	0	0.0412426	0	0	0	TGGACAACTGAGGTTCCTGCT	21
bta-miR-2299-3p	7.8227	8.81477	9.27959	3.28019	3.30821	3.66561	TCCGGGGAATGGATCCAGCGT	21
bta-miR-2299-5p	2.34263	2.38124	2.06213	0.97191	0.939369	0.874747	ACTGGATTCATTTCTCTGAAA	21
bta-miR-2300b-3p	0.0418326	0.0417762	0	0	0	0	GGGAGACAAAACTAGCTGAGGA	22
bta-miR-2303	0.0836652	0.250657	0.0824852	0.728932	0.408421	0.416546	TCTGAATGATGTCGACTGATG	21
bta-miR-2307	0.250996	0.167105	0.412426	3.07771	3.47158	3.54064	AGTGATGATGAACCCTCTGAGC	22
bta-miR-2308	1.08765	1.54572	1.44349	1.70084	1.02105	0.708129	TTGGGCTTGCAGCAGAGAGTAA	22
bta-miR-2310	0.0418326	0	0	0	0	0	GTTTTGTTTGGGTTTGTTTCT	21
bta-miR-2311	0.125498	0.334209	0.329941	0.485955	0.0408421	0.0833093	TACTGAAACTGTGCTCGTGGTGT	23
bta-miR-2312	0.125498	0.125329	0.16497	0.121489	0.245053	0.374892	AAAACCTGAACGAACTTTTC	20
bta-miR-2313-3p	0.0418326	0	0	0.0404962	0.0408421	0	CCAGTTCCACGCTGCATGCC	20
bta-miR-2313-5p	0.125498	0.0417762	0	0.0809925	0.0816842	0.0416546	AGTGCAGCTGAGGACCAAGGCA	22
bta-miR-2314	2.97012	3.04966	2.88698	7.08684	7.71916	7.58114	TGCCCATGATGACTGCTGACC	21
bta-miR-2316	0.836652	1.29506	0.742367	0.0404962	0.122526	0.166619	ACTCCGGCCTGGACTGCGGCGGG	23
bta-miR-2318	4.47609	4.34472	4.7429	54.5079	51.0526	61.6489	GTGTATGATGAATTATCTGACC	22
bta-miR-2319a	0	0	0.0412426	0	0	0	CTACTCTGTATTAGGCACTTAG	22
bta-miR-2319b	0	0	0	0.0404962	0.0816842	0.0416546	TACTCTGTATTAGGCACTTAG	21
bta-miR-2320-3p	3.51394	4.3865	3.50562	2.55126	1.87874	2.291	TCGATGATGGTCCCTGTGTTTT	22
bta-miR-2320-5p	12.4243	13.243	12.7852	8.09925	10.088	7.83107	TGGCACAGGGTCCAGCTGTCGGC	23
bta-miR-2323	0.250996	0.54309	0.206213	0.566947	0.122526	0.499856	TGACCTGATCATGCTTACTGAGC	23
bta-miR-2330-3p	0	0.0417762	0.0824852	0.202481	0.204211	0.0416546	ACTCCTTACCCCTGGCCGTC	20
bta-miR-2330-5p	0.0836652	0.125329	0.123728	0.404962	0.163368	0.291582	TGGGCTTGGGCAGTGAGGACTGG	23
bta-miR-2331-3p	0.0836652	0.0417762	0	0.0404962	0.0408421	0.166619	ACCCTGCAGCCAAAGAAGCTA	21
bta-miR-2331-5p	1.12948	1.08618	1.48473	0.850421	0.367579	0.833093	GGCTTCCGTGCCTGCAGATGTCT	23
bta-miR-2332	0.0418326	0.0835524	0	0	0.0816842	0.0416546	CGGTTTAAGGTCTTGGAGACAAAG	24
bta-miR-2333	0	0	0	0	0	0.124964	GCAATGCAGACTCCAGGGCCC	21
bta-miR-2334	0	0	0.0824852	0.0809925	0.204211	0.0416546	ACAGCAGCCTGTGTTCTCACCT	22
bta-miR-2335	1.84063	2.04703	1.85592	3.80665	3.79832	4.20712	AGATAATGATGACTAACTGAAT	22
bta-miR-2336	12.1315	12.3657	11.3417	34.3813	37.4931	39.5719	CTAACCGTAACTTTGAAGTGCT	22
bta-miR-2338	0.16733	0.0417762	0.206213	0.485955	0.245053	0.499856	AGGCTGAGGACAGGGGCTGACGT	23
bta-miR-2339	0	0.0417762	0	0.242977	0.449263	0.124964	TCACTGGACCTAGCAGAGCT	20
bta-miR-2342	0	0	0	0.0404962	0	0.0416546	CTCTGCGGAAGTTGGCGCTTT	21
bta-miR-2343	0	0	0.0412426	0.0404962	0.0816842	0	AAGGGGAGACGGTGGAACTTAT	22
bta-miR-2346	0.711154	0.793747	1.48473	1.57935	1.51116	0.874747	ACTGATGTGAAGGTGGTTTGGC	22
bta-miR-2349	0.16733	0.0835524	0.288698	0.283474	0.408421	0.458201	TGGCACTTCTGGTCTCAGACTCA	23
bta-miR-2350	0	0.292433	0.247456	0.283474	0.857684	0.291582	CAGCTCCTGTTTCTCTCCTCAG	22
bta-miR-2353	0.0418326	0.334209	0.16497	0.121489	0.122526	0.208273	TAGCCTGCAGTACAGAGGACTGG	23
bta-miR-2354	0.0418326	0	0	0	0.0408421	0	TAGTAGGTTGTGTTGTTTAGT	21
bta-miR-2355-3p	9.16134	9.85918	8.53722	10.9745	9.312	9.66388	ATTGTCCTTGCTGTTTGGAGAT	22
bta-miR-2356	0.0836652	0	0	0	0	0	TCTTGTGATGAGGGAGTCTGAGG	23
bta-miR-2357	0	0	0	0.0809925	0.0816842	0.0833093	TTGGTCTGGCACAGAGCATGTGAG	24
bta-miR-2360	0.0418326	0.0835524	0	0.0404962	0.0408421	0.208273	CGGGCAGGAGGCTGGAGGCGTT	22
bta-miR-2362	0	0	0.0412426	0.121489	0.0408421	0.0416546	CACTGTGATGGAGCGTTCTGACC	23
bta-miR-2363	0	0	0	0.0404962	0.0816842	0	TCAACTTGGTCAAGGAATATTT	22
bta-miR-2364	0.0418326	0	0	0	0	0	TCTCTGTGGATGGATGTGGGCAG	23
bta-miR-2366	2.0498	2.54835	3.17568	0	0.0816842	0.0833093	TGGGTCACAGAAGAGGGTCTGG	22
bta-miR-2367-3p	0.125498	0	0.0824852	0	0.0408421	0.0833093	TTGAAAGGCACTTACAGGAAG	21
bta-miR-2367-5p	0.292828	0.54309	0.16497	0.283474	0.122526	0.0416546	ACCCTGTAACTCAGCCATCAGAG	23
bta-miR-2368-3p	0	0	0	0.0809925	0.122526	0.249928	ACTGTCAGACCACCTCTGCC	20
bta-miR-2368-5p	0	0	0	0	0	0.0833093	AGAGGGTGGCCTGGTATCTG	20
bta-miR-2370-3p	0.292828	0.0835524	0.16497	0.202481	0.285895	0.666474	TAAGCAACTTTCCTTTCTCCA	21
bta-miR-2370-5p	0.125498	0.208881	0.123728	0.161985	0.490105	0.249928	TGGGAAAATGAAAGTTGGTTAT	22
bta-miR-2372	0	0	0	0.0404962	0	0.0416546	GAATGATGAAAGGATTGGGTCA	22
bta-miR-2373-3p	0	0.208881	0.0824852	0.0809925	0	0.0416546	CGAGCCCGGCACGTGGAAGAGCC	23
bta-miR-2373-5p	0.0418326	0	0	0	0	0	CTTCCCCGGTCAGGGCTCGGC	21
bta-miR-2376	0.501991	0.710195	0.78361	1.66035	1.63368	1.62453	CCTCTGAGATCTTGCTAGGCGCT	23
bta-miR-2377	0	0	0	0.728932	0.367579	0.54151	ACTGCACAGACCTAGGCTCT	20
bta-miR-2379	0	0	0.0412426	0	0.0408421	0	AGGCTGCTGGAGAAGATATTTT	22
bta-miR-2380	0	0.0835524	0	0	0	0	GTGACTGTACTTTAAAAGGTTA	22
bta-miR-2381	1.29681	2.46479	1.89716	1.70084	1.67453	2.58259	CAGGCTGCTCTGTGCTTGGCT	21
bta-miR-2382-3p	0.125498	0.208881	0.123728	0.0404962	0.0816842	0.124964	CTACTTCCTGGTGCCTCGCCCCAC	24
bta-miR-2382-5p	0.501991	0.54309	0.371184	0.202481	0.163368	0.124964	AGGGGAGTGCCTGGGAAGCTGT	22
bta-miR-2383	0.96215	0.919076	0.989823	1.0529	1.14358	1.62453	CTGAGTGATGACTGCTGACC	20
bta-miR-2384	0	0	0.0412426	0	0	0	AACTGTACTGGAAGGATGGATGG	23
bta-miR-2387	83.2887	86.5602	100.921	39.4838	34.8792	39.9051	TGGAAGGCCTGGCTTTGCAGCG	22
bta-miR-2388-3p	0.0836652	0.0417762	0	0.121489	0.0408421	0.0416546	GCTCGAGGAAGCTGGAGATGA	21
bta-miR-2388-5p	0.711154	1.21151	0.701124	1.37687	1.79705	1.70784	AGCTCCCGTCTCCTCTGTGCTGA	23
bta-miR-2389	0.125498	0	0	0.0404962	0.0408421	0.0416546	GAGGGGACTCGGGAGTCGGAG	21
bta-miR-2392	0	0	0.0412426	0	0	0	ATGGATGGGGGTGAGGGGTGCA	22
bta-miR-2394	0.292828	0.125329	0.206213	0.404962	0.490105	0.62482	TTCTCCCCTCAATCTCAGGACT	22
bta-miR-2395	0.0836652	0.0835524	0.123728	0.242977	0.0408421	0.166619	CTGTTGGCAGCTCTCTCAGAC	21
bta-miR-2396	0.501991	0.626643	0.412426	1.53886	1.34779	1.3746	TCATGCACTGGGGTCTTGATGG	22
bta-miR-2397-3p	1.33864	0.919076	0.907338	3.03722	3.55326	3.20741	CAGAGCAGTGGCAAGAACGCAT	22
bta-miR-2397-5p	1.42231	1.08618	2.55704	4.17111	4.1659	4.16546	TGCGTTCTTACCACTGGCCTGTA	23
bta-miR-2398	1.71514	1.58749	1.69095	0.607443	1.0619	0.833093	ATCTAGGGACGCGTCGGCAACT	22
bta-miR-2399-3p	1.58964	1.79638	1.23728	2.79424	2.12379	2.24935	TTCTAACAACTACAGAAAGTGT	22
bta-miR-2399-5p	12.3825	12.7	13.94	12.9588	13.192	14.0793	CTTTCTGTAGCTGTTGGAACTA	22
bta-miR-23a	1908.86	1785.31	1912.42	2921.24	2891.83	2909.37	ATCACATTGCCAGGGATTTCCA	22
bta-miR-23b-3p	490.697	1115.84	929.897	938.014	473.074	427.668	ATCACATTGCCAGGGATTACCAC	23
bta-miR-23b-5p	30.3705	26.1937	50.5222	27.011	4.32926	4.45705	GGGTTCCTGGCATGCTGATTT	21
bta-miR-24	31.8346	31.3321	31.2207	52.7261	53.3398	48.4443	GTGCCTACTGAGCTGATATCAGT	23
bta-miR-24-3p	10823.9	10478.7	10577.7	14607.2	14012.6	14363	TGGCTCAGTTCAGCAGGAACAG	22
bta-miR-2400	0.250996	0.417762	0.123728	0.283474	0.163368	0.0416546	CCAGCACAGGCAGCTCGGACTGA	23
bta-miR-2401	0	0	0	0	0.0408421	0	AGAGCTTGTGTCTAGGGCTG	20
bta-miR-2403	0.16733	0.167105	0.453669	0.0404962	0.204211	0.249928	CTCGGGAAGCTAGCTGGCCTT	21
bta-miR-2404	1.29681	1.33684	2.47456	2.1463	2.24632	1.87446	TTGCACTGCATGGTATCTGC	20
bta-miR-2406	0	0	0	0.0404962	0.0408421	0	AAGGGAAGAAGGAAGCTGGATT	22
bta-miR-2407	0.0418326	0.0417762	0	0	0	0	CTGGGCGGATGGGAAGGGCTGG	22
bta-miR-2408	0.0418326	0	0	0.0809925	0	0.0416546	CACGTGTGTGAGCTCAGCCGG	21
bta-miR-2409	0	0.0417762	0.0412426	0.0809925	0.122526	0.124964	TCTCACATGGACGCTGCCCT	20
bta-miR-2410	0.0836652	0.0835524	0	0.0404962	0.0816842	0.208273	CTGAGCTGAGGAGGACCTGTGA	22
bta-miR-2411-3p	1.54781	1.87993	1.69095	1.41737	0.857684	1.33295	GCTGAACTGTCTTACTCCCACATCC	25
bta-miR-2411-5p	2.50996	3.09144	2.92823	4.61657	4.81937	4.29043	TGGAGTGACTGTCAGATGCAGCCA	24
bta-miR-2416	2.46812	2.38124	2.55704	5.50749	4.656	5.70668	TGCAGTGCCCACTGTGGAAGATG	23
bta-miR-2417	0.0418326	0.167105	0.329941	0.0809925	0	0.166619	AGATGGAGGCACTGAAAATTT	21
bta-miR-2419-3p	0.585657	0.751971	0.701124	2.79424	2.73642	2.291	CAGGCGGGTGCTAATACGATCA	22
bta-miR-2419-5p	16.0219	14.1621	17.3219	56.0873	56.1579	64.3148	ATCGCATCAACACTCGTCTGTT	22
bta-miR-2422	0.79482	0.417762	0.94858	0	0	0.0833093	TTGAGGGGACTGAGGTGCGGAG	22
bta-miR-2424	0.250996	0.375986	0.536154	0.445459	0.367579	0.0833093	AGATCTTTGGTAATCTGATGGCT	23
bta-miR-2425-3p	0	0	0.0824852	0	0.0408421	0	TTCGTAGACCCTGCCCTCCT	20
bta-miR-2425-5p	0.292828	0.250657	0	0.202481	0.285895	0.166619	CCAGGGCACGGATCCATGAACT	22
bta-miR-2428	0	0	0	0	0	0.0416546	TGGCTGGAGTGCGGCGGAGGT	21
bta-miR-2430	0	0.0417762	0	0	0	0	TCTGGGTCGGCAGGGGTTTCCGG	23
bta-miR-2431-3p	0.0836652	0	0.0824852	0.0809925	0.122526	0	CACCCCCACTTGCATGACCCTGA	23
bta-miR-2431-5p	0.292828	0	0.16497	0.0404962	0.0408421	0.208273	CAGGTCATATAAGTGTGGAGTT	22
bta-miR-2432	0.0418326	0	0	0.121489	0.0816842	0.0416546	TCAGGATTCTAGGCTTAGAGGT	22
bta-miR-2433	0	0	0	0.0809925	0.0816842	0.0416546	TGGGGGCGCTGCAGACACGGATG	23
bta-miR-2435	0.209163	0.0417762	0.329941	0.97191	0.612632	0.54151	AAACTCGAATGAACTCTTTGGC	22
bta-miR-2436-3p	0	0	0	0	0.0408421	0	CCCGCCCGACCGCCTCGCCCAA	22
bta-miR-2438	0.125498	0.250657	0.206213	0.161985	0.122526	0.166619	TGGGGTGTGTGCTGGAGCCTGCT	23
bta-miR-2440	0.669322	0.919076	0.577397	2.22729	1.91958	1.08302	TGCAGTGATGAGACCCTGGA	20
bta-miR-2443	39.9083	44.8676	45.2432	32.235	30.1823	29.5748	TGAGGGCAGGACCGTATGAGGTGT	24
bta-miR-2446	0	0.167105	0.412426	1.0529	0.57179	0.708129	TAAAATATATTTGAAATCGGGCC	23
bta-miR-2447	6.31672	8.0628	7.29994	4.53558	4.1659	4.12381	TCTGGGAACCGGTTTGGCTGCT	22
bta-miR-2448-3p	0.878485	1.0444	1.15479	3.64466	3.3899	3.79057	GTGGTTGATTGGATCCGTGGGT	22
bta-miR-2448-5p	0.585657	0.54309	0.536154	1.61985	0.939369	0.999711	CTGCGGATACAACCAAACACGG	22
bta-miR-2450a	0.0418326	0.125329	0.123728	0.121489	0.0816842	0.0833093	TGGGCAGTAGAGGTGCATGTG	21
bta-miR-2450b	0.585657	0.626643	0.329941	0.485955	0.367579	0.499856	CATGGTCAGTAGAGGTGCATGTG	23
bta-miR-2450c	0	0	0	0.0404962	0	0	CACGTCAGTAGAGGCGCGTGTG	22
bta-miR-2454-3p	0	0.0835524	0.0824852	0.0404962	0.0408421	0.0833093	TCTCCTCTGGCCGCTCTCCT	20
bta-miR-2454-5p	2.0498	1.71282	1.97965	0.566947	0.816842	0.62482	CTGGGGGCTGCCAGGCAGGAGGC	23
bta-miR-2455	0.0418326	0	0	0	0	0	TCTGTGCTCGGGGAGGCAGGGA	22
bta-miR-2458	0.209163	0.125329	0.0824852	0.121489	0	0	ATTGGAAAGAGTAAGCTGGTGT	22
bta-miR-2459	0.627489	1.0444	0.659882	3.32069	3.34905	3.37403	GCCAGATGATGGGAGCTGATT	21
bta-miR-2460	0	0.0417762	0	2.26779	2.6139	2.91582	TGGAGCTCTTGAGGCCTGGCAT	22
bta-miR-2461-3p	0	0.0417762	0	0.121489	0	0	TCAGACTGAGAGCAGTGTGCCT	22
bta-miR-2462	0	0	0.0412426	0.121489	0.0816842	0.124964	AAAGGATTGGCTGAATTGTAG	21
bta-miR-2466-3p	0.0418326	0.0417762	0	0	0	0	GCAGCCCCTCCGTCTGACTCAG	22
bta-miR-2467-3p	0.0418326	0	0	0	0.0408421	0	GAGGGCAGTGAGGCTCAGGGCTG	23
bta-miR-2468	2.00797	1.83815	1.73219	1.33638	1.22526	0.999711	ATAGGAACATGGAAGATTGTCA	22
bta-miR-2469	0	0	0.0412426	0.364466	0.0408421	0.0833093	TTACTGTAGGGCCTGCGGCTT	21
bta-miR-2473	0	0	0	0.161985	0.204211	0.124964	AAATTGGCAGAGCTTCCTCTT	21
bta-miR-2475	11.4203	11.0707	11.9191	9.84058	8.74021	9.58057	TGAAGTGTGTGAAACTGCAGCGG	23
bta-miR-2481	0	0	0	0.0404962	0	0	TACGTTGTCTGCTGGGTTTT	20
bta-miR-2483-3p	2.92828	3.59275	2.35083	0.0809925	0.0816842	0.0833093	AAACATCTGGTTGGTTGAGAGA	22
bta-miR-2483-5p	2.88645	2.84078	3.38189	0.0809925	0	0.0416546	CGTCAACCATCCAGCTGTTTGA	22
bta-miR-2484	4.14143	4.67893	4.82539	2.95622	4.28842	3.62395	GAGCTATGATGACTTTGATTGCAT	24
bta-miR-2486-3p	0.250996	0.0835524	0	0	0	0	AAATGAGGGGCAAAATCTGTGTT	23
bta-miR-25	2832.7	2765.58	2922.04	1987.19	1870.24	1926.61	CATTGCACTTGTCTCGGTCTGA	22
bta-miR-26a	14659.9	14078.2	13639.8	8459.5	8244.31	8204.38	TTCAAGTAATCCAGGATAGGCT	22
bta-miR-26b	1594.03	1586.87	1280.38	1496.82	1671.67	1531.6	TTCAAGTAATTCAGGATAGGTT	22
bta-miR-26c	4426.14	4417.12	4025.9	2419.77	2613.32	2521.44	AGCCTATCCTGGATTACTTGAA	22
bta-miR-27a-3p	3505.61	3525.28	3312.24	29234.1	28155.7	26711.8	TTCACAGTGGCTAAGTTCCG	20
bta-miR-27a-5p	579.549	579.394	625.939	1135.19	1017.05	1103.1	AGGGCTTAGCTGCTTGTGAGCA	22
bta-miR-27b	35988.3	34482.6	36095.6	35102.9	36447.5	32839.4	TTCACAGTGGCTAAGTTCTGC	21
bta-miR-28	185.528	180.974	173.879	94.3562	111.458	91.8485	AAGGAGCTCACAGTCTATTGAG	22
bta-miR-2891	0	0	0	0	0.0408421	0	ATCTTTGGGCTAGGTTAGTT	20
bta-miR-2892	0.460159	0.292433	0.494911	0.0809925	0.245053	0.333237	GGCGACGGAGGCGCGACCCCCC	22
bta-miR-296-3p	361.559	350.335	402.693	155.668	141.967	163.994	GAGGGTTGGGCGGAGGCTTTCC	22
bta-miR-296-5p	0.125498	0.125329	0.329941	0.0809925	0	0.124964	GAGGGCCCCCCCCAATCCT	19
bta-miR-299	3.17928	2.71545	3.95929	0	0	0	TGGTTTACCGTCCCACATACAT	22
bta-miR-299-2	3.93227	4.63716	3.29941	0.0809925	0	0	GTATGTGGGACGGTAAACCAT	21
bta-miR-29a	2580.28	2487.56	2682.79	2828.5	2997.85	3069.2	CTAGCACCATCTGAAATCGGTTA	23
bta-miR-29b	14.8506	15.2901	15.631	67.6692	69.4724	64.6896	TAGCACCATTTGAAATCAGTGTT	23
bta-miR-29c	1.58964	1.0444	1.11355	6.19592	6.28969	4.87359	TAGCACCATTTGAAATCGGTTA	22
bta-miR-29d-3p	2.30079	1.79638	2.26834	2.1463	2.20547	4.58201	TAGCACCATTTGAAATCGATTA	22
bta-miR-29d-5p	0.752987	0.960852	0.866095	4.13062	3.3899	3.74892	TGACCGATTTCTCCTGGTGTT	21
bta-miR-29e	0	0	0	0.202481	0.122526	0.249928	TAGCATCATTTGAAATCAGTGTTT	24
bta-miR-301a	1.7988	2.04703	2.10337	1.98432	2.328	3.08244	CAGTGCAATAGTATTGTCAAAGCAT	25
bta-miR-301b	0.920317	0.919076	1.31976	1.70084	1.552	2.291	CAGTGCAATGATATTGTCAAAGCAT	25
bta-miR-302a	0	0	0	0	0	0.0416546	AAGTGCTTCCATGTTTTAGTGA	22
bta-miR-302b	0	0	0	0.0404962	0	0	TAAGTGCTTCCATGTTTTAGTAG	23
bta-miR-302d	0	0	0	0	0.0408421	0	TAAGTGCTTCCATGTTTTAGT	21
bta-miR-3064	0.0418326	0.0417762	0.0824852	0	0	0.0416546	TTGCCACACTGCAACACCTTACA	23
bta-miR-3065	0.752987	0.584867	0.453669	0	0.0408421	0.166619	TCAACAAAATCACTGATGCTGGA	23
bta-miR-30a-5p	1133.37	1152.77	1186.26	1211.53	1251.08	1153.58	TGTAAACATCCTCGACTGGAAGCT	24
bta-miR-30b-3p	1.04582	1.0444	1.6497	2.30829	1.75621	1.99942	CTGGGAGGTGGATGTTTACTT	21
bta-miR-30b-5p	151.852	148.347	167.651	111.527	126.202	116.633	TGTAAACATCCTACACTCAGCT	22
bta-miR-30c	521.234	513.889	492.272	391.194	376.033	360.438	TGTAAACATCCTACACTCTCAGC	23
bta-miR-30d	4368.91	4439.81	4352.75	3198.68	3293.51	3143.01	TGTAAACATCCCCGACTGGAAGCT	24
bta-miR-30e-5p	581.85	587.415	575.912	708.158	738.671	721.667	TGTAAACATCCTTGACTGGAAGCT	24
bta-miR-30f	366.244	358.983	333.117	482.715	531.642	498.689	TGTAAACACCCTACACTCTCAGCT	24
bta-miR-31	16.3984	14.2875	18.6004	106.262	104.107	106.802	AGGCAAGATGCTGGCATAGCT	21
bta-miR-3120	13.8466	12.9506	15.0123	0.121489	0.285895	0.291582	CACAGCAAGTGTAGACAGGCA	21
bta-miR-3141	0.0836652	0.0417762	0.0824852	0	0	0	GAGGGCGGGTGGAGGAGG	18
bta-miR-3154	0.334661	0.125329	0.206213	0	0	0	CAGAAGGGGAGTCGGAGCAGA	21
bta-miR-32	241.5	227.973	231.289	239.576	240.642	262.341	TATTGCACATGACTAAGTTGCAT	23
bta-miR-320a	301.027	300.956	328.003	173.931	170.475	169.118	AAAAGCTGGGTTGAGAGGGCGA	22
bta-miR-323	40.7031	41.9851	44.0471	0.202481	0.0816842	0.166619	GCACATTACACGGTCGACCTCT	22
bta-miR-323b-3p	5.8984	6.09932	4.70166	0.0404962	0	0.0833093	CACAATACACGGTCGGCCTCT	21
bta-miR-324	2.97012	2.71545	2.02089	2.1463	2.36884	1.66619	CGCATCCCCTAGGGCATTGGTGT	23
bta-miR-326	0.0418326	0.0835524	0.206213	1.94382	2.89979	2.291	CCTCTGGGCCCTTCCTCCAG	20
bta-miR-328	171.388	184.734	185.716	61.7163	68.1247	62.3153	CTGGCCCTCTCTGCCCTTCCGT	22
bta-miR-329a	7.90636	6.93485	6.43385	0	0	0	AACACACCTGGTTAACCTTTTT	22
bta-miR-330	5.56374	6.39176	7.29994	3.96863	3.71663	3.79057	GCAAAGCACACGGCCTGCAGAGA	23
bta-miR-331-3p	22.9243	23.1022	35.7573	20.0051	21.4421	23.1183	GCCCCTGGGCCTATCCTAGAA	21
bta-miR-331-5p	0	0	0.288698	0.161985	0.122526	0.0416546	TCTAGGTATGGTCCCAGG	18
bta-miR-335	0.836652	0.54309	0.577397	96.1381	98.7154	93.4313	TCAAGAGCAATAACGAAAAATGT	23
bta-miR-338	0	0.0417762	0.0824852	0	0	0.0416546	TCCAGCATCAGTGATTTTGTTGA	23
bta-miR-339a	330.143	307.18	297.153	208.353	267.72	244.679	TCCCTGTCCTCCAGGAGCTCAC	22
bta-miR-339b	2.67729	0.668419	28.9111	39.2004	3.3899	4.12381	TCCCTGTCCTCCAGGAGCTC	20
bta-miR-33a	2.30079	1.67105	2.2271	3.48268	4.45179	4.45705	GTGCATTGTAGTTGCATTGCA	21
bta-miR-33b	0	0	0	0	0.0408421	0.0416546	GTGCATTGCTGTTGCATTGC	20
bta-miR-340	77.2648	82.132	74.7316	107.234	109.334	108.135	TCCGTCTCAGTTACTTTATAGCC	23
bta-miR-342	381.974	359.818	512.068	292.99	296.759	359.021	TCTCACACAGAAATCGCACCCATCT	25
bta-miR-3431	545.874	516.98	599.791	197.946	186.975	206.899	CCTCAGTCAGCCTTGTGGATGT	22
bta-miR-3432a	344.199	334.251	355.965	147.528	139.435	139.626	TGCGGGATCTTTAGTTGTGGTG	22
bta-miR-3432b	0.0418326	0	0	0	0.0408421	0	TTCGGGATCTTTAGTTGTGGT	21
bta-miR-345-3p	3.7231	3.00789	2.92823	3.1992	2.98147	3.70726	CCTGAACTAGGGGTCTGGAG	20
bta-miR-345-5p	6.23306	5.93222	8.94965	4.81905	4.08421	3.91554	GCTGACTCCTAGTCCAGTGCT	21
bta-miR-346	9.99799	10.9871	10.8881	0.931413	0.612632	0.54151	TGTCTGCCCGCATGCCTGCCTCT	23
bta-miR-34a	47.5218	45.2854	42.9748	163.726	173.293	176.116	TGGCAGTGTCTTAGCTGGTTGT	22
bta-miR-34b	0	0	0	0	0.0408421	0	AGGCAGTGTAATTAGCTGATTG	22
bta-miR-34c	1.75697	2.00526	1.56722	4.61657	6.24884	4.99856	AGGCAGTGTAGTTAGCTGATTG	22
bta-miR-3533	0	0.0417762	0	0.0809925	0.204211	0.208273	ATGAAGTGTGACGTGGACAT	20
bta-miR-3578	2.13346	2.21414	2.02089	0	0	0	GAATCCACCACGAACAACTTC	21
bta-miR-3596	1344.04	1489.82	1332.84	1150.34	1309.97	1216.65	AACCACACAACCTACTACCTCA	22
bta-miR-3600	2467.25	2501.39	2562.94	1804.11	2008.45	1885.58	ACAGTTCTTCAACTGGCAGCTT	22
bta-miR-3601	0.836652	0.960852	0.701124	0.121489	0.204211	0.249928	TCTCGTGACATGATGATCCCCGA	23
bta-miR-3602	0	0	0.0412426	0	0	0	GTGTTGGGATCACCGCGGTAA	21
bta-miR-3604	5687.31	5782.58	5391.94	75.242	95.0805	95.9723	TAACCAATGTGCAGACTACTGT	22
bta-miR-361	166.577	159.125	151.443	109.421	115.624	107.011	TTATCAGAATCTCCAGGGGTAC	22
bta-miR-3613a	233.635	231.649	190.871	98.4058	99.3689	93.5563	TGTTGTACTTTTTTTTTTGTTC	22
bta-miR-362-3p	0.16733	0	0.206213	0.0404962	0.204211	0.0416546	AACACACCTATTCAAGGATTC	21
bta-miR-362-5p	77.1812	73.1501	73.7418	37.9045	38.555	39.2387	AATCCTTGGAACCTAGGTGTGAGT	24
bta-miR-363	0	0	0.0824852	0	0	0.0833093	ATTGCACGGTATCCATCTGCG	21
bta-miR-365-3p	376.577	340.894	401.208	117.439	113.541	145.291	TAATGCCCCTAAAAATCCTTAT	22
bta-miR-365-5p	43.2549	38.6847	51.8832	20.1266	17.5213	21.3272	AGGGACTTTTGGGGGCAGATGTG	23
bta-miR-369-3p	171.095	177.34	116.51	0.283474	0.245053	0.458201	AATAATACATGGTTGATCTTT	21
bta-miR-370	239.157	253.373	276.284	0.32397	0.408421	0.458201	GCCTGCTGGGGTGGAACCTGGT	22
bta-miR-371	0	0	0	0	0	0.0416546	AAGTGCCGCCATGTTTTGAGTGT	23
bta-miR-374a	246.812	229.142	242.919	215.48	203.68	230.267	TTATAATACAACCTGATAAGTG	22
bta-miR-374b	285.047	268.621	294.637	265.615	249.259	248.178	ATATAATACAACCTGCTAAGTG	22
bta-miR-374c	1.54781	1.50394	1.85592	2.02481	1.91958	1.95777	TTACAATACAACCTGATAAGT	21
bta-miR-375	0.292828	0.125329	0.0824852	11.5414	8.78106	12.0382	TTTTGTTCGTTCGGCTCGCGTGA	23
bta-miR-376a	0.669322	0.835524	0.907338	0	0	0	ATCATAGAGGAAAATCCACGT	21
bta-miR-376b	1.21315	0.8773	1.07231	0	0	0	ATCATAGAGGAAAATCCATGTT	22
bta-miR-376c	0.79482	0.626643	0.494911	0	0	0	GTGGATATTCCTTCTATGTTTA	22
bta-miR-376d	1.17131	1.29506	1.11355	0	0	0	ATCATAGAGGAAAATCCACAT	21
bta-miR-376e	7.4462	6.85129	6.18639	0	0	0	AACATAGAGGAAAATCCACATT	22
bta-miR-377	0.376493	0.334209	0.618639	0	0	0	ATCACACAAAGGCAACTTTTGT	22
bta-miR-378	3279.47	3509.45	3639.7	6740.72	5947.84	6882.43	ACTGGACTTGGAGTCAGAAGGC	22
bta-miR-378b	3.5976	3.30032	1.85592	3.48268	6.33053	6.95632	ACTTGACTTGGAGTCAGAAGGC	22
bta-miR-378c	37.9003	17.5878	59.1419	42.8855	121.587	207.69	ACTGGACTTGGAGTCAGAAGT	21
bta-miR-378d	23.0079	25.7341	27.3439	58.76	55.7086	60.8991	CTGGACTTGGAGTCAGAAGACC	22
bta-miR-379	758.132	714.958	721.746	1.33638	1.30695	1.95777	TGGTAGACTATGGAACGTAGG	21
bta-miR-380-3p	48.735	46.3298	46.9753	0.121489	0.0408421	0.166619	TATGTAATGTGGTCCACGTCT	21
bta-miR-380-5p	0.16733	0	0	0	0	0	TGGTTGACCATAGAACATGCGC	22
bta-miR-381	407.031	438.65	466.66	0.850421	1.38863	1.41626	TATACAAGGGCAAGCTCTCTGT	22
bta-miR-382	128.886	128.88	128.842	0.161985	0.326737	0.333237	GAAGTTGTTCGTGGTGGATTCG	22
bta-miR-3957	0.250996	0.167105	0.288698	0	0	0	CTCGGAGAGTGCAGCTGTGG	20
bta-miR-409a	31.7091	29.7029	33.489	0	0.0816842	0.124964	AGGTTACCCGAGCAACTTTGCAT	23
bta-miR-409b	40.1175	43.5726	38.6031	0.0809925	0.0816842	0.124964	GGGGTTCACCGAGCAACATTC	21
bta-miR-410	31.5836	28.8256	31.1382	0.202481	0	0	AATATAACACAGATGGCCTGT	21
bta-miR-411a	961.523	914.857	946.147	2.59176	2.04211	2.87417	ATAGTAGACCGTATAGCGTACG	22
bta-miR-411b	36.8545	37.8492	39.0568	0.0809925	0.245053	0.166619	TGGTCGACCATAAAACGTACGT	22
bta-miR-411c-3p	27.5259	27.8229	26.2303	0.0404962	0	0.0416546	TGTATGTCAACTGATCCACAGT	22
bta-miR-411c-5p	184.524	171.575	174.168	0.32397	0.0816842	0.708129	GGTTGATCAGAGAACATACATT	22
bta-miR-412	0.79482	0.835524	0.577397	0	0	0	ACTTCACCTGGTCCACTAGCTGT	23
bta-miR-421	85.0875	86.4349	86.9807	87.3099	82.1335	87.1415	ATCAACAGACATTAATTGGGCGC	23
bta-miR-423-3p	3609.61	3601.65	3891.9	2940.84	2954.89	2983.89	AAGCTCGGTCTGAGGCCCCTCAGT	24
bta-miR-423-5p	872.043	870.574	1014.4	793.159	828.237	815.973	TGAGGGGCAGAGAGCGAGACTTT	23
bta-miR-424-3p	18.8247	17.6713	17.9405	3.1992	3.63495	3.04079	CAAAACGTGAGGCGCTGCTAT	21
bta-miR-424-5p	21.5438	19.2588	19.0128	5.22401	5.18695	5.8733	CAGCAGCAATTCATGTTTTGA	21
bta-miR-425-3p	6.19123	6.76774	8.45474	5.3455	5.75874	4.83194	ATCGGGAATGTCGTGTCCGCCC	22
bta-miR-425-5p	1.00398	1.87993	1.03107	1.33638	1.02105	1.41626	ATGACACGATCACTCCCGTTGA	22
bta-miR-429	2.67729	1.7546	2.43331	702.61	817.659	723.541	TAATACTGTCTGGTAATGCCGT	22
bta-miR-431	4.89442	4.92959	6.10391	0	0	0	TGTCTTGCAGGCCGTCATGCAGG	23
bta-miR-432	77.1393	80.4191	80.5056	0.121489	0	0.124964	TCTTGGAGTAGGTCATTGGGTGG	23
bta-miR-433	74.462	74.6958	78.1135	0.121489	0.0816842	0.124964	ATCATGATGGGCTCCTCGGTGT	22
bta-miR-449a	50.3665	46.6222	49.6561	2.87523	4.45179	4.91525	TGGCAGTGTATTGTTAGCTGGT	22
bta-miR-449b	5.35457	4.88781	6.64006	0.0404962	0.490105	0.62482	AGGCAGTGTATTGTTAGCTGGC	22
bta-miR-449c	1.75697	1.58749	1.89716	0.0404962	0.0816842	0.124964	AGGCAGTGCATCTCTAGCTGG	21
bta-miR-449d	0	0.0417762	0.0412426	0.0809925	0.326737	0.166619	GAAGGCTGTGTGCTGTGGAG	20
bta-miR-450a	324.914	319.504	281.44	104.075	97.4901	96.6388	TTTTGCGATGTGTTCCTAATAT	22
bta-miR-450b	325.249	337.719	276.862	64.065	69.5133	68.2303	TTTTGCAATATGTTCCTGAATA	22
bta-miR-451	18.8247	17.3371	16.4558	7.04634	8.78106	10.497	AAACCGTTACCATTACTGAGTTT	23
bta-miR-452	197.659	180.097	181.839	83.0173	78.7844	81.9763	TGTTTGCAGAGGAAACTGAGAC	22
bta-miR-4523	0.292828	0.125329	0.206213	0.121489	0.0816842	0.166619	GACCGAGAGGGCCTCGGCTGT	21
bta-miR-454	7.36254	6.43353	5.609	4.2521	4.41095	4.66532	TAGTGCAATATTGCTTATAGGGT	23
bta-miR-455-3p	48.986	48.4604	51.3058	113.106	102.024	121.423	GCAGTCCATGGGCATATACACT	22
bta-miR-455-5p	4.30876	2.59012	4.49545	10.7315	10.9048	12.2465	TATGTGCCTTTGGACTACATC	21
bta-miR-484	409.75	428.039	390.815	210.783	212.093	213.73	TCAGGCTCAGTCCCCTCCCGAT	22
bta-miR-485	4.55975	6.43353	5.93894	0	0	0	AGAGGCTGGCCGTGATGAATTCG	23
bta-miR-486	1.42231	0.668419	0.907338	0.607443	0.285895	0.666474	TCCTGTACTGAGCTGCCCCGAG	22
bta-miR-487a	1.6733	1.7546	1.03107	0.0809925	0	0	AATCATACAGGGACATCCAGT	21
bta-miR-487b	29.8685	29.6611	26.9314	0.121489	0.0816842	0	AATCGTACAGGGTCATCCACTT	22
bta-miR-488	0	0	0	0.0404962	0	0	TTGAAAGGCTGTTTCTTGGTC	21
bta-miR-491	2.1753	2.17236	3.21692	2.67275	3.26737	2.58259	AGTGGGGAACCCTTCCATGAGG	22
bta-miR-493	400.254	405.856	435.605	0.890917	0.530948	1.08302	TGAAGGTCTACTGTGTGCCAGG	22
bta-miR-494	5.94023	4.09407	3.83556	0	0.0408421	0.0833093	TGAAACATACACGGGAAACCTC	22
bta-miR-495	49.6135	41.1495	44.6658	0.161985	0.285895	0.0416546	AAACAAACATGGTGCACTTCTT	22
bta-miR-496	0.460159	0.0835524	0.123728	0	0.0408421	0	TGAGTATTACATGGCCAATCTC	22
bta-miR-497	16.7749	18.7575	18.6417	2.47027	1.91958	2.62424	CAGCAGCACACTGTGGTTTGTA	22
bta-miR-499	0.125498	0.584867	0.412426	17.9803	15.52	14.6208	TTAAGACTTGCAGTGATGTTT	21
bta-miR-500	3.38844	2.25591	3.21692	1.78183	0.776	1.24964	TAATCCTTGCTACCTGGGTGAGA	23
bta-miR-502a	32.3784	31.3739	33.2003	16.482	16.4594	15.7871	AATGCACCTGGGCAAGGATTCA	22
bta-miR-502b	0	0	0.0412426	0.0809925	0.122526	0.0416546	AATCCACCTGGGCAAGGATTC	21
bta-miR-503-3p	5.27091	5.13847	5.81521	1.01241	0.694316	0.874747	GGAGTATTGTTTCTGCTGCCCGG	23
bta-miR-503-5p	22.3804	24.9404	22.7247	13.5257	9.312	11.3301	TAGCAGCGGGAACAGTACTG	20
bta-miR-504	2.13346	1.00263	0.701124	2.47027	2.65474	2.33266	AGACCCTGGTCTGCACTCTGTC	22
bta-miR-505	3.22111	2.75723	2.92823	8.50421	8.69937	7.1646	CGTCAACACTTGCTGGTTTCCT	22
bta-miR-507b	0.125498	0.0417762	0.123728	0	0	0.0833093	TGATTGGTACTTCTTAGAGTGGA	23
bta-miR-532	1006.62	1035.13	1083.28	402.168	412.26	423.294	CATGCCTTGAGTGTAGGACCGT	22
bta-miR-539	0.334661	0.250657	0.329941	0	0	0	GGAGAAATTATCCTTGGTGTGT	22
bta-miR-541	2.46812	2.13059	2.43331	0	0	0	TGGTGGGCACAGAATCCGGCCT	22
bta-miR-542-5p	0.209163	0.208881	0.123728	0	0	0.0416546	TCGGGGATCATCATGTCACGAG	22
bta-miR-543	138.55	134.436	118.036	0.526451	0.245053	0.333237	AAACATTCGCGGTGCACTTCTT	22
bta-miR-544a	0.0418326	0.0835524	0	0	0	0	ATTCTGCATTTTTAGCAAGTTC	22
bta-miR-545-3p	0	0	0.16497	0.242977	0	0.166619	ATCAACAAACATTTATTGTGTG	22
bta-miR-545-5p	0	0.0417762	0	0.121489	0	0	TCAGTAAATGTTTATTGGATG	21
bta-miR-582	8.82668	9.8174	10.7643	0.97191	0.735158	0.958057	TTACAGTTGTTCAACCAGTTACT	23
bta-miR-592	0.627489	0.793747	0.453669	1.78183	1.87874	1.62453	ATTGTGTCAATATGCGATGATGT	23
bta-miR-6119-3p	49.237	43.2383	37.8195	57.2617	60.283	63.9815	GCAAATCATTTTTTACTCTCCAA	23
bta-miR-6119-5p	372.812	364.372	354.81	546.537	583.716	622.57	AGAGGTAAAAAATTGATTTGACT	23
bta-miR-6120-3p	36.478	35.092	35.3037	50.0128	47.6628	47.0697	TATGTTGGACAACGTGGATAGC	22
bta-miR-6120-5p	0.334661	0.208881	0.123728	0.242977	0.0816842	0.0416546	CTGTTCCCGTTTTTCACATGTG	22
bta-miR-6121-3p	0.79482	0.459538	0.453669	94.7207	82.5419	110.01	CCGGATGATGGACACTGAGG	20
bta-miR-6123	4.05776	5.22202	6.51633	4.57607	4.656	5.20683	TGCCAAGCCCACGTTCAAAGG	21
bta-miR-615	6.44222	8.48056	8.94965	1.57935	1.79705	1.87446	GGGGGTCCCCGGTGCTCGGATC	22
bta-miR-628	5.68923	6.22465	4.99036	3.96863	3.63495	3.16575	ATGCTGACATATTTACTAGAGG	22
bta-miR-6501	0.209163	0.0417762	0.123728	0.0404962	0	0	CCAGGGCAGCCTGTGGTAACAGT	23
bta-miR-6516	0.585657	0.208881	0.577397	0.526451	0.122526	0.54151	TTTGCAGTAACAGGTGTGAAC	21
bta-miR-6517	0.460159	1.00263	1.07231	0.32397	0.245053	0.499856	TCAGGGTCCGTGAGCTCCTCGGC	23
bta-miR-6518	1.21315	1.37861	1.69095	0	0	0.0416546	TCACGGAGAGGAGAAACTGCAC	22
bta-miR-652	15.3526	12.6164	14.0225	48.231	47.3769	53.6512	AATGGCGCCACTAGGGTTGTG	21
bta-miR-6520	0.0418326	0	0	0	0.0408421	0	TTGAGTATTGTCAGAGAGAGC	21
bta-miR-6521	0	0	0.0412426	0	0	0.0416546	GTGGCGCCAGCTCTGAGCAGAGT	23
bta-miR-6522	0.418326	0.125329	0.16497	0	0	0	TCGGAATTGTTTGTGTACCTGT	22
bta-miR-6523a	0.669322	0.793747	1.23728	0.688436	0.776	0.999711	TCTGGGGTAACTTTGAGCAGGG	22
bta-miR-6524	0	0	0	0	0.163368	0.0416546	TTACTCTGAGTAACCTAACTG	21
bta-miR-6525	0.0418326	0.125329	0.123728	0.242977	0.122526	0.124964	CTGGGGAAAGCAGGAGTGAG	20
bta-miR-6527	0	0.0417762	0.0412426	0	0	0	CACGTGGACGAAGAGATGGGA	21
bta-miR-6529a	189.042	190.082	221.844	400.872	381.996	404.675	GAGAGATCAGAGGCGCAGAGT	21
bta-miR-6530	0	0.0417762	0	0	0.0408421	0	CGCGGAGGAAGGTAAGACGG	20
bta-miR-6531	0	0.0835524	0	0.121489	0	0.0416546	TAGACTTGGTGTACTTTGAGAGA	23
bta-miR-6533	0.16733	0.0835524	0	0.0404962	0.0816842	0	TGCGGCAGAGCATTAGAGAAC	21
bta-miR-6535	0.418326	0.417762	0.536154	1.25538	1.0619	1.16633	TAGGGGGAGCGGTTGGAGGACT	22
bta-miR-6536	0.669322	0.334209	0.742367	0.97191	0.694316	1.12468	TTTAAGTATACGATGAACTGC	21
bta-miR-654	64.5895	62.6643	59.1007	0.32397	0.122526	0.208273	TATGTCTGCTGACCATCACCTT	22
bta-miR-655	16.7749	16.5434	15.0948	0	0.0408421	0.0416546	ATAATACATGGTTAACCTCTCT	22
bta-miR-656	6.90238	6.97662	5.65024	0	0.122526	0	AATATTATACAGTCAACCTCT	21
bta-miR-660	346.751	326.857	322.435	197.581	187.874	182.322	TACCCATTGCATATCGGAGCTG	22
bta-miR-664a	0.292828	0.501314	0.494911	0.121489	0.408421	0.124964	CAGGCTGGGGTGTGTGTGGATG	22
bta-miR-664b	8.82668	8.56412	11.7541	2.59176	3.02232	3.87388	TATTCATTTATCTCCCAGCCTAC	23
bta-miR-665	0.334661	0.167105	0.494911	0	0	0	ACCAGTAGGCCGAGGCCCCT	20
bta-miR-668-3p	0.16733	0	0.0824852	0	0	0	ATGTCACTCGGCCCACTACCC	21
bta-miR-669	338.384	318.71	409.952	110.636	93.6918	118.008	TGTGGGTGTGTGCATGTGCGTG	22
bta-miR-671	1.50597	1.58749	1.03107	0.769428	0.653474	1.04137	AGGAAGCCCTGGAGGGGCTGGAG	23
bta-miR-677	0.125498	0.375986	0.206213	0.161985	0.408421	0.0833093	CTCACTGATGAGCAGCTTCTGAC	23
bta-miR-6775	0.209163	0.0417762	0.206213	0.445459	0.326737	0.374892	CATGGTCCCTGTTCTCTGCCCCAGA	25
bta-miR-7	3045.66	3228.51	3155.06	4132.68	4298.27	4840.31	TGGAAGACTAGTGATTTTGTTGTT	24
bta-miR-708	5.94023	5.89044	5.609	0.0809925	0.245053	0.0833093	AAGGAGCTTACAATCTAGCTGGG	23
bta-miR-7180	11.4621	11.4884	9.89823	13.1208	11.6808	14.6624	TGTGGCCTCTGGGTGTGTACCCTC	24
bta-miR-744	146.749	146.927	173.384	148.986	140.538	150.123	TGCGGGGCTAGGGCTAACAGCA	22
bta-miR-758	12.508	13.0759	11.9604	0	0.0408421	0	TTTGTGACCTGGTCCACTAACC	22
bta-miR-760-3p	10.6255	12.1151	13.0739	5.54798	6.00379	6.12323	CGGCTCTGGGTCTGTGGGGA	20
bta-miR-760-5p	0.125498	0	0.123728	0	0	0.0833093	CCCCTCAGTCCACCAGAGCCCG	22
bta-miR-767	10.2908	9.8174	12.579	0.0404962	0	0	TGCACCATGGTTGTCTGAGCATG	23
bta-miR-769	58.733	60.659	70.4011	50.6203	54.1158	54.4843	TGAGACCTCCGGGTTCTGAGCT	22
bta-miR-7857-3p	754.911	785.058	755.482	1341.92	1373.48	1421.13	ATTGTTCTCCAACCTGGCTCTTT	23
bta-miR-7857-5p	141.813	136.441	140.349	335.106	321.468	329.738	ATAGCCAGTTGGGGAAGAATGC	22
bta-miR-7858	0	0	0.0412426	9.6381	9.10779	10.2054	ACGCAATTCTTCAAAATCTTAGC	23
bta-miR-7859	24.9322	25.4835	21.7761	31.7895	35.3693	35.4064	AAAAACTGGCAGCTTCATGTAA	22
bta-miR-7860	3.34661	3.80163	4.20675	4.41409	4.04337	5.08187	TGGAGCGGCTGCACAGAGCGT	21
bta-miR-7862	30.0776	33.7552	32.5817	2.59176	1.96042	2.16604	TGGTGCTCCCTGGAGCTGAGC	21
bta-miR-7863	0	0.0835524	0	0	0.0408421	0	ATGGACTGTCACCTGAGGAGC	21
bta-miR-7864	0	0	0	0.202481	0.245053	0.0833093	CTTCCTCTTCCGGTTGGCAGA	21
bta-miR-7865	0	0.0417762	0	0	0	0	CAGGGAGGGCAGGGGAGGG	19
bta-miR-873	0.0836652	0.125329	0.206213	0	0	0	GCAGGAACTTGTGAGTCTCCT	21
bta-miR-874	1.00398	0.919076	0.94858	0.0809925	0.245053	0.291582	CTGCCCTGGCCCGAGGGACCGA	22
bta-miR-876	0	0.0417762	0	0	0	0	TGGATTTCTTTGTGAATCACCA	22
bta-miR-877	9.8725	9.85918	12.7027	5.99344	5.22779	6.91467	GTAGAGGAGATGGCGCAGGG	20
bta-miR-9-5p	42.6693	38.8936	37.8195	32.5185	31.8977	35.0315	TCTTTGGTTATCTAGCTGTATG	22
bta-miR-92a	3840.11	3812.66	3915.66	3723.63	3915.66	4161.09	TATTGCACTTGTCCCGGCCTGT	22
bta-miR-92b	118.261	115.26	126.244	534.388	536.257	598.286	TATTGCACTCGTCCCGGCCTCC	22
bta-miR-93	160.303	145.966	148.102	134.528	136.576	145.083	CAAAGTGCTGTTCGTGCAGGTA	22
bta-miR-935	0.376493	0.0835524	0.0824852	0	0	0	CCAGTTACCGCTTCCGCTACCGC	23
bta-miR-940	0	0.0417762	0.0824852	0	0	0	AAGGCTGGGCCCCCGCTCCGC	21
bta-miR-95	1.75697	1.62927	1.73219	3.88764	3.92084	3.95719	TTCAACGGGTATTTATTGAGCA	22
bta-miR-96	1.75697	0.710195	1.36101	551.964	570.809	564.754	TTTGGCACTAGCACATTTTTGCT	23
bta-miR-98	1223.27	1244.97	1131	838.191	858.869	859.585	TGAGGTAGTAAGTTGTATTGTT	22
bta-miR-9851	0.292828	0.0835524	0.329941	0.32397	0.408421	0.54151	TGGCACCAGCACTGGCGGTGG	21
bta-miR-99a-3p	0.0418326	0	0.0412426	0	0.163368	0.0416546	CAAGCTCGCTTCTATGGGT	19
bta-miR-99a-5p	2236.71	2238.79	2150.1	2454.92	2434.52	2400.31	AACCCGTAGATCCGATCTTGT	21
bta-miR-99b	1854.06	1867.65	2066.5	1869.31	1773.28	1684.76	CACCCGTAGAACCGACCTTGCG	22
novel1_star	0.125498	0	0	0.202481	0.0408421	0.0416546	AAAACCCGAAGGAACATTTTGG	22
novel10_mature	0.334661	0.334209	0.288698	0.121489	0.408421	0.583165	TGGTGACAATGAGACCTGTAACA	23
novel10_star	8.19919	7.51971	10.9705	7.32982	8.74021	8.33093	ACACAGGTTTTGCTTCCATCACT	23
novel100_mature	0.418326	0.835524	0.536154	1.0529	1.0619	1.04137	TAGCTCTCCTTGCGTCTCCTGTTC	24
novel100_star	0	0	0	0.0404962	0	0.124964	AGAGCGAGATGCAGGAGACCGGC	23
novel1001_mature	0.0418326	0	0	0	0	0.0833093	TTGGCTGGAAGCCTGGCTGGGACC	24
novel1002_mature	0	0	0	0	0	0.0416546	CCTGGTCAGGACGACGGGTGCC	22
novel1005_mature	0	0	0.0412426	0.0809925	0	0.0416546	TTGGACTTGACATTGCATGTTT	22
novel1006_mature	0	0	0.0412426	0.202481	0	0.0416546	CTCCCGTCTGGCTGCTGCTGGG	22
novel1007_mature>novel1610_mature	0	0	0	0.0404962	0	0	GCGCTGACGGGTTAGGGTGATG	22
novel101_star>novel102_star	0.0836652	0	0	0	0	0	AAATCTGAGTGAACCTTTTGGC	22
novel1010_mature	0	0	0.0824852	0	0	0	TGCAGTGTGGGAGTGAGGC	19
novel1011_mature	0.0836652	0.208881	0.123728	0	0.0816842	0	TGTCTGTCTGTCCGTTGTCCGGC	23
novel1012_mature>novel1019_mature	0	0	0.0412426	8.99016	8.98527	8.9974	CAGCACTGTCCGGTAAGATGT	21
novel1012_star>novel1019_star	0.0836652	0.0417762	0.0412426	1.37687	2.12379	1.08302	CATCGTTACCAGACAGTGTTAGA	23
novel1014_star	0	0	0	0	0	0.0416546	TCCCCTGTCAGCCCTCCTTCC	21
novel1015_mature>novel1033_mature	0.0836652	0.0417762	0.0412426	0.0404962	0	0.0416546	AAGGAATATAGGAAACTTCAGA	22
novel1016_mature>novel1022_mature	0	0	0	0	0	0.0416546	AGCCTTTGTATTCTGAGAA	19
novel1017_mature	0	0.167105	0	0	0	0.0416546	TCTGGTGTGGCTAGTGGCTACT	22
novel1018_mature	0.0836652	0	0.0412426	0.0809925	0	0.0416546	GCGCCCGGAGTGTGGCAGAGC	21
novel1020_mature	0	0	0.0412426	0.0404962	0.0816842	0.0416546	GAAAACCTGAATGAACGCTTC	21
novel1021_mature	0	0	0	0.0809925	0.0816842	0.124964	TCTGGGGCACATGCTGACT	19
novel1023_mature	0	0.0417762	0.0412426	0.0809925	0	0	ACTCCGGCTGCCCCTCCTCCAGC	23
novel1024_mature	0.0418326	0.0417762	0.0824852	0	0.0408421	0.0416546	TGTGCAGGCGGGAGCTGTCTCC	22
novel1025_mature	0	0	0	0.0809925	0.0816842	0.208273	AAACTGATTGCTGTATGATTTT	22
novel1026_mature	1.50597	1.62927	2.2271	1.13389	1.91958	1.62453	TGAGGGGCCTCAGACCGAGCTTT	23
novel1026_star	0	0	0.0412426	0	0	0.0416546	TCTCGCTCTCTGCCCCTCAGCCT	23
novel1027_star	0	0	0	0	0.0408421	0	TTGTGTATCAGCAGGATAGGCCA	23
novel1028_mature	0.0418326	0	0.0412426	0.0404962	0.0408421	0	TTCGTGGGCTTTAGAGCATGGG	22
novel1029_mature	0	0	0.0412426	0.0404962	0.0408421	0.0416546	TCACCGGGCTGTCATCCTACT	21
novel1030_mature>novel1046_mature	4.14143	3.80163	6.06266	3.68516	4.00253	3.83223	CCCCGCGGCTCCGGGTGACGCTGC	24
novel1032_mature>novel1065_mature	0	0	0.0412426	0.0809925	0	0.124964	TATAAACTGCTGAATTTGACTT	22
novel1034_mature	0	0	0.0412426	0.0404962	0	0.0416546	TATTCCATGTCACCTACCAGG	21
novel1034_star	0	0.0417762	0	0	0	0	TGTGGGTGACAGTGGGGCGAGGATA	25
novel1035_mature>novel1036_mature	0	0	0.0824852	0.0404962	0	0	CAGGGCAAACTTCATAGAGA	20
novel1035_star>novel1036_star	0.0418326	0	0	0	0	0	CCTCTATGAAGCCTGCCCTAAT	22
novel1037_mature	0	0	0	0.121489	0.0408421	0.0416546	CTAAAAAGTTTGTGCGGATTTTT	23
novel1038_mature	0	0	0	0	0.245053	0.124964	TTGGGGGCGCCCGCTGCTCTGC	22
novel1039_mature	0.125498	0.0417762	0.329941	0	0	0	TGGCGGTCGGGAGAAGATCCGGA	23
novel104_star	0	0	0	0.202481	0.122526	0.0833093	AAGCTCAAATGACCTTTTTGA	21
novel1040_mature>novel1570_mature	0.0418326	0.0417762	0	0	0	0	ATGGTCGGCAGCTATGGACAGG	22
novel1041_mature	0	0	0.0412426	0.0404962	0	0	CGGGTCAGAGCTGCCGGC	18
novel1042_mature	0	0.0835524	0	0.0809925	0	0	CTGGGGCTGGCCGCAACGTTCG	22
novel1043_mature	0	0	0.0412426	0	0	0.0416546	TGCCTTCACTGTGTTTACCCTT	22
novel1045_mature	0.0418326	0.0417762	0	0	0	0.0416546	CCCTGGCACCTGTGTATGGGACTG	24
novel1047_mature	0	0.0417762	0.0824852	0	0	0	GAATGCCGTGCTATTGAGGATT	22
novel1047_star	0.0418326	0.0835524	0	0	0	0	AACTCTGTAGCTGTGGCATTTCGT	24
novel1048_mature	0.0418326	0.250657	0.16497	0.0809925	0.122526	0	CCGCCGTCCCGGCTGCAGGAG	21
novel1048_star	0	0	0	0	0.0408421	0	TCCCTGCGGCCGCGGGCGGCGAC	23
novel105_mature	0.250996	0.125329	0.16497	1.0529	0.776	0.791438	AGGTGTCAGGACATTGCTGCAG	22
novel105_star	0.0418326	0	0	0.0809925	0.0816842	0.0833093	GCAGCAGTTTCCTGACATCTCT	22
novel1050_mature	0.0418326	0	0	0	0	0.0416546	TTGCTGGGAGGCCTCTGGT	19
novel1051_mature>novel1062_mature	0	0	0.0824852	0.0404962	0.0408421	0.0416546	TGAAGTCTGTAACTGAGCAAGGAGC	25
novel1052_mature	0.418326	0.208881	0.123728	0.607443	0.326737	0.374892	TCTGCCGCCGCCGCCGCTTTGT	22
novel1052_star	0.125498	0	0	0	0	0	AACGAGCGGCGGCGGCGGCGGC	22
novel1053_mature	0	0.0417762	0	0	0.204211	0.0416546	AAATAGCTCTTCCTGGTTGGTG	22
novel1053_star	0	0	0	0	0.0408421	0	CATTCAGGAGAAGCTTATTTC	21
novel1054_mature	0	0.0417762	0.123728	0	0	0.124964	TGAACTGGCTATGCCTCCC	19
novel1055_mature	0.501991	0.250657	0.536154	0.404962	0.285895	0.249928	CGGTCGCGGTCCCTCTCCTCCGA	23
novel1056_mature	0.0836652	0.0417762	0	0	0	0	TTGGGGTTGGGAGAGGGGAGAGA	23
novel1057_mature	0	0	0	0	0	0.0416546	TTGACTGATATTTCTGCTTCCAGG	24
novel1058_mature	0	0.0417762	0.0412426	0.0404962	0	0	TGCTGCTCACTGCCTCCGTGGT	22
novel1059_mature	0	0	0.0824852	0.0809925	0	0	ATGGATGCCCAGAAGGTGAGA	21
novel1059_star	0	0	0	0	0	0.0416546	AGCCTTCTGGGGACCCCTGC	20
novel1060_mature	0	0	0.0412426	0	0.0408421	0.0416546	ATGGGCATGTGGGCAGGGCC	20
novel1063_mature>novel1072_mature	0.0418326	0.208881	0.206213	0.121489	0.122526	0.0416546	CTACCGCCTGCCCTCACCTGCA	22
novel1064_mature	0	0.0417762	0.0824852	0	0	0	TCCCCTTTTCCCTGTCCTCCAGT	23
novel1067_mature	0	0.0835524	0.0412426	0.0809925	0.0816842	0.0416546	ACAAAGCTGGCTGCCTGTGAGC	22
novel1068_mature>novel1129_mature	0	0.0835524	0	0.121489	0.0408421	0.0416546	TGAATTATCTGCAAATATCAAT	22
novel1068_star>novel1129_star	0	0	0	0.161985	0.122526	0.124964	ATTGATATTTGCAGATAATTCA	22
novel1069_mature	0	0	0.0412426	0.0404962	0.0816842	0	TATTTTCTTGCTGAGTGAAGGA	22
novel107_mature	0.125498	0.167105	0.0824852	0.0404962	0	0	TCACGGAGAGGAGAAACTGCGA	22
novel107_star	0.125498	0.250657	0.123728	0	0	0	TGCAGTTTCTCCTCTCCGTGAGC	23
novel1070_mature>novel1073_mature>novel1091_mature	0	0.0835524	0	0	0	0	GATGCCTTTGGACTACTCCAGC	22
novel1071_mature	0.0836652	0	0.0412426	0	0	0	TCTGGGGCTGATACTCAACCT	21
novel1074_mature	0.0836652	0	0.0412426	0	0	0	CAAGGCTACTTCTCTCCCAGAAAT	24
novel1076_mature	0	0.0417762	0	0	0	0.0416546	AAGTGGACTCAAACAGTATTTG	22
novel1076_star	0	0	0	0	0.0408421	0	ACTGTTTGACTCCACTTATATG	22
novel1077_mature	0	0	0	0.0404962	0.0816842	0	CGCTGAGCTGGGGATCCCTC	20
novel1078_mature>novel1098_mature	0	0.0417762	0	0	0	0	CAGGGCAGATCTGTCCCAGGGAGT	24
novel1079_mature	0.125498	0.0835524	0	0	0.0408421	0	TTTAGTGTGATAATGGCGTTTG	22
novel108_star>novel110_star	0	0.0417762	0	0.0809925	0	0.124964	CAGAAAGTTAATTCGAGTTTTT	22
novel1080_mature	0	0	0	0.0404962	0.0816842	0	CGGCGCGAAGCCAGCCTGGGCA	22
novel1082_mature	0.501991	0.501314	0.329941	0.404962	0.122526	0.124964	CGGCTGGCGGCGGCGGCTCGGT	22
novel1084_mature	0.0418326	0	0	0.0404962	0	0	AGCGGTCCTGCCTGGCTCCCTC	22
novel1085_mature	0	0	0	0	0.0408421	0.0416546	ATAAATTCAGATAATTATTAGG	22
novel1085_star	0	0	0.0412426	0	0	0	TAATAATTAGCTGAATTTGTAT	22
novel1087_mature	0	0.0835524	0	0	0	0	GATGCCTTTGGACTACTCCAG	21
novel1088_mature	0	0	0	0	0.204211	0.166619	CTGACGCTGAACTCTGGCCTTC	22
novel1089_mature	0.0418326	0	0	0.0809925	0	0.166619	AAGCCCCTGTGCCGCCTACT	20
novel109_mature	0.585657	0.626643	0.247456	2.1868	1.38863	1.66619	TACATGCCTTGTAGCTTTCAGC	22
novel109_star	0.0418326	0	0.0412426	0.0809925	0.0816842	0.124964	TGAAAGCTATAGGGTGTGCAC	21
novel1090_mature	0.0418326	0	0	0.0809925	0	0.0416546	TTCCTGCCCCTCAGCCTGTAGGACT	25
novel1092_mature	0	0	0	0.0404962	0.0816842	0.0833093	TTTCCTAGCGTGTTGGGTACT	21
novel1093_star>novel1096_star	0	0	0	0.0809925	0	0	TCCCCTCTCTGCTGTGTCCCT	21
novel1094_mature	0.0418326	0.0835524	0.0824852	0.161985	0.204211	0.374892	CCGAGCTCAGTGCCCACCCACT	22
novel1094_star	0	0	0	0	0	0.0416546	GTGGGCTGGGCAGGGGCAGGCC	22
novel1095_mature	0	0	0.0412426	0	0	0	CAGGGCCTTGTCGTCTCTCCCAGG	24
novel1097_mature>novel1179_mature	0	0	0.16497	0	0.0816842	0.124964	TCTCGGCGGCCGCTGCTCCTG	21
novel1099_mature	0.16733	0.250657	0.247456	0	0	0	ATTCTGACAGACTGGAGTCTGA	22
novel11_mature	0.209163	0.0835524	0.123728	0.121489	0	0.208273	CACAGGTTTTGCTTCCATCAC	21
novel11_star	0.752987	0.417762	0.371184	1.13389	0.285895	0.499856	TGGTGACAATGAGACCTGTAACA	23
novel1100_mature	0	0	0.0412426	0.0404962	0	0	TTCAGTAGGGGCTGCACTGGTA	22
novel1101_mature	0.0418326	0	0	0.202481	0	0	CCGCTCCTCGTGTGCGCTCTGGG	23
novel1101_star	0	0	0	0	0	0.0416546	TAGCGATCGGGGAGCCTC	18
novel1102_mature	0.16733	0	0.0412426	0	0	0.0416546	CTCCTGGCCCGGCCGGCTGCCCCTC	25
novel1103_mature	0.0418326	0.0417762	0.123728	0	0	0	TTCAGGATGCAAGGACTCTAGA	22
novel1105_mature	0	0.125329	0.0824852	0	0.0408421	0	CTCCCTGGCCATCACTACCACT	22
novel1108_mature	0	0	0	0	0.0408421	0.0416546	GGCTCGCCGGTTCCTTCCCCAGA	23
novel1108_star	0	0	0	0.0809925	0	0	CCGGGGCGGGGACACCAGCCGC	22
novel111_mature	0.0418326	0.0417762	0.0412426	0.161985	0.204211	0.208273	CCTGTCCTCTGGCCTCCTCCCCAGG	25
novel111_star	0.0418326	0	0	0	0.0408421	0.0833093	AGGGGAGGAGCAGGGGATATG	21
novel1110_mature	0	0	0	0.0809925	0	0	CGGTTCTGGAGGAAGGCCCTCC	22
novel1111_mature	0	0.0417762	0	0	0.0408421	0	TTCGGCGCGAGGCTCGGCGGTC	22
novel1112_mature	0	0	0.0824852	0.0404962	0	0.0416546	CACTGACCCTGGCCCCCCTCAGG	23
novel1113_mature	0	0	0	0	0	0.0416546	TGAAAAGTTCATTCGGGTTTCT	22
novel1115_mature	0.0418326	0.0417762	0	0.0809925	0.245053	0.0416546	CGGCGGCGCGGCCCGGCCGGACTGC	25
novel1116_mature	0.0418326	0.0417762	0	0	0	0	AGGCCGCGGGTCTGCCACCT	20
novel1117_mature	0	0	0	0.0809925	0.0408421	0	AAATTATTGGTTGTTCATCTGA	22
novel1118_mature	0.0418326	0	0	0	0.0408421	0	ATTTCCAGGCACCGTCCCAGA	21
novel1119_mature	0	0	0	0.0404962	0	0	CTCAGTCCCTGGACACCTCTGG	22
novel112_mature	0.501991	0.751971	0.453669	0.404962	0.245053	0.166619	TTAGTTATTAGACCTCTCAGC	21
novel112_star	0.209163	0.125329	0.288698	0.0404962	0.245053	0.166619	TGAGAGGTCTGTAATAACTAACA	23
novel1120_mature	0.125498	0.125329	0.0412426	0.0809925	0.0408421	0.0416546	TCGGAGGCGTGGCTGCGGGTCT	22
novel1121_mature>novel1122_mature	0.0836652	0.125329	0	0.121489	0.122526	0.0416546	TACGGGGACTCGGGGCAGCCTGT	23
novel1121_star>novel1122_star	0	0	0.0412426	0	0	0	GCTGCTCTGGGTCCCTGTAGG	21
novel1123_mature	0.125498	0.0417762	0.0824852	0.0809925	0.122526	0	TAACACCCCTGAGCTCTTGGAG	22
novel1126_star>novel1132_star	0	0	0	0	0	0.0416546	TCTTTCAGGCCCCTCCGTAGA	21
novel1127_mature	0	0	0.0412426	0	0	0	AGGGGTGTCCAGAGGCAGCGGC	22
novel1127_star	0	0	0	0.0809925	0.0408421	0	AGCTGCCTGTGTTCACCCCTCT	22
novel1128_mature>novel1153_mature	0	0	0	0.161985	0.285895	0.291582	ATTAGTTGGAATTCTCTTGCT	21
novel113_mature	0.125498	0.334209	0.247456	0.445459	0.163368	0.124964	TGATATGTCCTGAGACGCGGAAT	23
novel113_star	0	0	0.0412426	0	0	0	TCAGTCGTCTCAGGAAATAGG	21
novel1130_mature	0	0	0	0.364466	0.57179	1.66619	TTCTGCCCCTCGGTGTGCGACGC	23
novel1131_mature	0.250996	0.125329	0.288698	0.0404962	0.0816842	0.0416546	CACCCCAGGTCGGAAAGAGCTGG	23
novel1133_mature	0.0418326	0.208881	0	0.0809925	0.0408421	0.208273	CTCCTCCTCCTCCCGCACTCGAGC	24
novel1134_mature	0	0.0835524	0.0824852	0.0404962	0.0816842	0.166619	GACCCCTCCGCTCCGCCTCCCG	22
novel1135_mature	0	0.292433	0.0824852	0	0	0	AAGACTGGCTTTCCACGGTGCA	22
novel1136_mature	0	0	0	0	0.0408421	0.0416546	TGAGGCAGCCGAGATCAAAGAAC	23
novel1136_star	0	0	0.0824852	0	0	0	TCTATGATCTCGTTGCACCCGG	22
novel1137_mature	0	0	0	0.0404962	0.0408421	0.0416546	GTGGGCGGGTCTGGGAGGTG	20
novel1138_mature>novel1148_mature	0.0836652	0.0417762	0.0824852	0.0404962	0	0.166619	TGTCCCTGGCCCTCTCCCCAGC	22
novel1139_mature>novel1142_mature	0	0.167105	0.0824852	0	0	0	TGAGGACGGGCACACTGCTGGA	22
novel114_mature	0.125498	0.125329	0.0824852	0.0809925	0.204211	0.166619	AAGGCCTATGTCTCCATCCCACA	23
novel114_star	0	0	0	0	0	0.0416546	AGGGTAGAGACTGAGGCCCAAGG	23
novel1140_mature>novel1245_mature	0.125498	0.167105	0.0824852	0.0809925	0	0.208273	GACCGGCCCGGCCCTGTGCGGC	22
novel1141_mature	0.209163	0.125329	0.247456	0.121489	0	0.0416546	TCGCCTCGCGGGCTCCGACCCGG	23
novel1143_mature	0.0418326	0	0.0412426	0	0.0408421	0	GCAGGTAGGTTCAGAGCAGCC	21
novel1144_mature	0	0	0.0412426	0	0	0	CTAGGTTTCCCTAGTTGGACC	21
novel1145_mature>novel1147_mature	0	0.0417762	0	0.0809925	0.0816842	0	TCCGACCACGCGTGTCTCTGTT	22
novel1146_mature	0	0.793747	1.11355	1.21489	1.63368	1.33295	CGCCTCCGCCTCCTCCTCGTCG	22
novel1149_mature>novel1164_mature	0	0.0417762	0.0824852	0	0.0816842	0.0416546	TGCTGCTGCTGCTCCCGCCGCT	22
novel115_mature	0.0836652	0	0.0412426	0	0	0	AGAAGGGCTGCTAGCAGGAAG	21
novel115_star	0.209163	0.0417762	0.16497	0.202481	0.0816842	0.0416546	TGCACTGCTTGGACCCGACTCT	22
novel1150_mature	0	0	0	0.0404962	0.0408421	0	AGGCTCAGTAGCTGTAGG	18
novel1151_mature	0	0.0417762	0	0.728932	0.57179	0.749783	TAGGGCCGAGAGGAGCTACC	20
novel1151_star	0	0	0	0.0809925	0.0408421	0	GTTAGTTCCTCTCGGCCGCC	20
novel1154_mature>novel1224_mature	0	0.0835524	0.0412426	0.0404962	0	0	CTCTGGCCCCTACCTCCCGCAGT	23
novel1155_mature	0	0	0.0824852	0	0	0	TGCGCCCCCGGACGCCTGGCC	21
novel1157_mature	0.125498	0.292433	0.288698	0.161985	0.408421	0.208273	CCCGGGCCCAGTCTCTGGCGACGT	24
novel1158_mature	0.0836652	0.0417762	0.0412426	0.161985	0.0408421	0.0416546	AGCTCTGATGGCACTTCTGAAG	22
novel1159_mature	6.10756	5.89044	6.26888	12.4728	11.4358	11.1634	GCGGCGGCGACTCTGGACGCGAGCC	25
novel116_mature	0.920317	0.501314	0.412426	0.64794	0.612632	0.916402	AAAAGTTGGTTCGAGTTTTTCT	22
novel116_star	0	0	0.0824852	0	0	0	AAAATCCAAGCGAACTTTTT	20
novel1160_mature	0	0	0.0412426	0	0	0	GAGGTTGGATGAGTAGATTTTA	22
novel1160_star	0	0	0	0	0	0.0416546	AAGTCTTCTCATCCAAGTCTTCC	23
novel1161_mature	0	0.0417762	0	0.0404962	0	0	TGTGGTGGAGCTACAGCAGAGG	22
novel1162_mature	1.6733	1.67105	1.97965	0.242977	0.326737	0.249928	TCGGACCCCGCGGAGCCGCGGA	22
novel1163_mature	0.627489	0.8773	0.577397	0.161985	0.245053	0.249928	TCCCCCTGCCTGGACACCTGGT	22
novel1165_mature	0	0	0.0412426	0.121489	0.0816842	0.0416546	ATGTGTGTTGCAGCTAAAGAAT	22
novel1165_star	0	0	0	0.0404962	0.0816842	0	AATTTGGCTGTAAAACACAAGT	22
novel1166_mature	0.16733	0.167105	0.0412426	0	0.0408421	0.0416546	TCGGGCTGAGGGGTGAGGGCTG	22
novel1166_star	0	0	0	0.0404962	0	0	CCCCCACCTCTCTGCCCACAG	21
novel1167_mature	0.0418326	0.0417762	0.0412426	0.0404962	0.0408421	0	GTGTGTTCCACATAGGCG	18
novel1168_mature>novel1272_mature	0.125498	0.125329	0.371184	0.0404962	0.0816842	0.0833093	CTCCGCGAGGCCGGTGGCCGGTT	23
novel117_mature>novel1397_mature	0.711154	0.8773	0.742367	0.404962	0.204211	0.458201	TCCGTGGGCTCCGGGCTGGGGT	22
novel117_star	0.0418326	0	0.0412426	0	0	0	ACCAGCCCGGAGCCTTTGGGG	21
novel1170_mature	0	0	0.0412426	0.0404962	0	0	TACTTGCCTTAACTGCCTCTCT	22
novel1171_mature	0.0418326	0.0835524	0.16497	0	0	0	TGAGCCCCTCGCCTCCCCCGCAGG	24
novel1172_mature	0.0836652	0.125329	0.0412426	0.566947	0.326737	0.458201	TATGGTAGCTCTTTTTGTTTTT	22
novel1172_star	0	0	0	0.0404962	0.0408421	0	AAGGACAAAAAGAGCTACCATG	22
novel1174_mature>novel1437_mature	0.16733	0	0	0	0	0.0416546	AAGGGCCCGAACGAACTTTTG	21
novel1176_mature	0.0418326	0	0	0	0.0408421	0	TCAGAGACTGCCCTGCTCCCCG	22
novel1177_mature	0.250996	0.0835524	0.329941	0.121489	0.0408421	0.0833093	TTGGGCAGGTCCGGGCGGGCAGC	23
novel118_mature	0	0	0.0824852	0.121489	0	0	AAAAGTTCATTCAGGTTTTTCC	22
novel118_star	0	0	0.0412426	0.283474	0.204211	0.374892	AAAAAACCGGTCGAACTTTTTGG	23
novel1180_mature	0.0836652	0	0.0824852	0.0809925	0.122526	0.166619	GAAAATGATGAGTAGTGACTGATG	24
novel1181_mature	0.292828	0.250657	0.577397	0.0809925	0	0.124964	CTGCCTGGACCCCTGCTCACCGC	23
novel1182_mature	0.0836652	0	0.16497	1.0934	0.898527	0.791438	TGCCCTCCGGTCTCCAGCCTCGT	23
novel1183_mature	0.0418326	0	0.0824852	0	0.0408421	0.0833093	TGCCGGCCGGAGCTCCCTGTGAAT	24
novel1183_star	0	0	0.0412426	0.0404962	0	0.0416546	TCCAGGGGGTCAGGTCTGTGTGT	23
novel1184_mature	0.0418326	0	0	0.121489	0.122526	0	GATTCTCAGGCTCTATCCCAGA	22
novel1185_mature>novel1193_mature	0.0836652	0.0417762	0.0824852	0.161985	0.0408421	0.208273	TCCGCGACGCTCCCCGAGCAAT	22
novel1185_star>novel1193_star	0	0	0	0	0	0.0833093	CGCGTGGCGGCACCGGACG	19
novel1188_mature	0.0418326	0.125329	0.0412426	0	0	0	TGGACTCCAGGGCCCACGGGCT	22
novel1189_mature	0	0.0417762	0.0412426	0.161985	0.245053	0.62482	TCGCTGGCAGCTCTTCCGCACG	22
novel119_mature	0.460159	0.292433	0.329941	0	0.0816842	0.0416546	CACTGCTTGGACCCGACTCTG	21
novel119_star	0.0418326	0.0835524	0.0412426	0	0.0408421	0.0416546	AGAAGGGCTGCTAGCAGGAAGG	22
novel1190_mature	0	0.125329	0.0412426	0	0	0	CCGGGCCTGGGCCGAGCCCC	20
novel1191_mature	0	0	0	0	0.0408421	0.0416546	TGACTCCTCTCCTCCCTCCCAGA	23
novel1192_mature	2.55179	2.50657	2.8045	1.0529	0.857684	1.12468	CACAGACGTCCACACACACACT	22
novel1192_star	0	0.0835524	0.0412426	0	0	0	TGTTTGGGTGTGTGTCTGTGTGTGTA	26
novel1194_mature	0.209163	0.0835524	0.0412426	0.202481	0.245053	0.0833093	CTACTCCTTGCTCTCCCCACCTCC	24
novel1195_mature	0	0	0	0.121489	0.0408421	0	TTGGAGGAGTTGTACTTGTACA	22
novel1196_mature	0	0.0417762	0	0	0.0408421	0.0416546	TTCCTCCCCGAGGACGTGTGCCG	23
novel1197_mature	0.0836652	0.125329	0.16497	0.0809925	0.0408421	0.0416546	CCAGGGCGGGTCGTACTCC	19
novel1199_mature	0	0	0	0.0404962	0.0408421	0.0833093	TCGTTTGAGCTCTTCCCGAAGTGT	24
novel12_star	0	0	0.0412426	0	0.0408421	0	AATATCAACAGCCTCAGATTTAG	23
novel120_mature	0	0.0835524	0.0412426	0.364466	0.285895	0.166619	CATGGTCTCCCCCTTCCCAGC	21
novel120_star	0	0.0417762	0	0	0.0816842	0.0416546	TGGGGAGACGGGGACCAACTGCA	23
novel1201_mature>novel1226_mature	0.0836652	0.0417762	0.123728	0	0	0	AGGCTGGCTCTGCACTGGGGC	21
novel1201_star>novel1226_star	0	0	0.0412426	0	0	0	AAGGCACAGCCAGGCCCTCACAC	23
novel1202_mature	0	0	0	0.0809925	0.0816842	0	ATGTATGCTGGGAGTCTAGACA	22
novel1203_mature>novel1233_mature	0	0	0	0.283474	0.0408421	0.166619	TCACTGCTGCTCTCCTTCTCTAGT	24
novel1205_mature	0	0.0417762	0	0	0	0	CAACAGCATCGTGGGCCTCCAGT	23
novel1205_star	0	0.0417762	0	0	0	0	AGAGGACCACTTGCTGCTGATGGA	24
novel1206_mature	0.376493	0.375986	0.288698	0.688436	1.02105	0.374892	TGCCAGACGGTCTCTGCCCTGC	22
novel1207_mature	0	0	0.0412426	0	0	0.0416546	TTGTGTACCCATTGCAAATGCA	22
novel1209_mature	0	0	0	0.0404962	0.0408421	0	CTGACTCCCCCCTGTCCCGCC	21
novel121_mature	0.543824	0.54309	0.824852	0.64794	0.530948	0.499856	ATGGATCTGATCATGTTTCTCTTTG	25
novel121_star	0	0.167105	0.0412426	0	0.0408421	0	TAAGGGAGAGGTCAGATCCAACA	23
novel1210_mature	0	0.0417762	0.0824852	0.0809925	0	0.124964	CTGCCGGGCTGGAGGTGGGCAGC	23
novel1210_star	0	0	0.0412426	0	0	0	CGCGCTGTCCCCGGCCCTGCAG	22
novel1211_mature	0	0	0	0.0404962	0	0.0416546	AGCAGGAGTAGTGTGCTC	18
novel1212_mature	0.0418326	0	0	0	0	0	TGGACGTGGGGGCTGTGTCCTCT	23
novel1213_mature	0	0.0835524	0.0412426	0.32397	0.285895	0.0833093	TTGGCCTGCGGGACGCTGACC	21
novel1214_mature	0	0.0835524	0.0824852	0.0809925	0	0	GCGAGGGCTGGGGAACCGAGC	21
novel1215_mature	0.0836652	0	0.123728	0	0	0	AGCCCCCTCCCTCCCTTTCCCC	22
novel1217_mature	0.0836652	0.0835524	0.0824852	0.0404962	0.0408421	0.0416546	CGGGGAAGGAGCCGCGCCTCT	21
novel1219_mature	0.0418326	0	0.0824852	0.0404962	0	0	TCGCCTTCCTCCCGGCTCTGCC	22
novel122_mature	0.0418326	0.208881	0.0824852	0.161985	0.0816842	0.166619	CGCAGGGGTGGGAGCTGTTGCC	22
novel122_star	0	0.0835524	0.123728	0.0404962	0.0816842	0	CAAAAGTTCTCCCCCCTCCCCC	22
novel1220_mature	0.627489	0.54309	0.494911	0.607443	0.408421	0.291582	TCGGCCGTGCTCGCTTCTCCGC	22
novel1221_mature>novel1378_mature	0.209163	0.375986	0.288698	0.0404962	0.163368	0.166619	TGTCTGGCCGGCGGAGGCTGAGC	23
novel1222_mature>novel1878_mature	0.16733	0	0.0412426	0.0404962	0.0408421	0	TGCCTCCGTTCCCCGCCCAGT	21
novel1223_mature	0.292828	0.292433	0.412426	0.283474	0.0816842	0.0416546	CCGCCTCCCGGGTCCGATCCTC	22
novel1225_mature	0	0.0417762	0	0	0	0.0416546	TTTTCTGTCTGACTGGCAGGG	21
novel1227_mature	0	0	0	0.0404962	0	0.0416546	TGCTTCTCGGCCTTGGTCTTTTGT	24
novel1228_mature	0.0418326	0.0417762	0.206213	0.0404962	0	0.0833093	ATGTTCTGCAGACCTGAC	18
novel1229_mature	0	0	0	0	0	0.0416546	CCACTGCCCCAGGTGCTGTC	20
novel123_mature	0.0418326	0	0	0.0404962	0	0.0833093	CAGGAGCCACAGGAAACTCAGG	22
novel1230_mature	1.25498	1.0444	1.07231	0.242977	0.776	0.54151	CCGCCGCCGCGGCCGGGTCTCT	22
novel1231_mature>novel1333_mature	0.0418326	0.125329	0.0412426	0.404962	0.204211	0.54151	ATACCAGTTAGGTTACTCAGAGT	23
novel1231_star	0.0418326	0.0417762	0.0412426	0.161985	0.122526	0.124964	TCTGAGTGACCTAACTGGTGTCC	23
novel1232_mature	0	0.125329	0	0.0404962	0.0408421	0.0416546	AGGCCCGGACGAGCCCTCGCG	21
novel1234_mature	0.0418326	0.0835524	0	0.202481	0.0816842	0.0416546	TCCGCCTTGTGCTTCCTGCAGA	22
novel1234_star	0	0	0	0.0404962	0	0	ACTGCGGGGTGGGCATGGCTAA	22
novel1235_mature	0.0836652	0.0417762	0.0412426	0.0809925	0.0408421	0.0416546	TGGGCGGGGCTGGCCTGGGCC	21
novel1236_mature	0.250996	0.167105	0.0824852	0.0809925	0	0	TCGACCTCTGGAGGAGTCCTCT	22
novel1237_mature	0.292828	0.375986	0.371184	0.931413	1.02105	0.874747	TGTATGCAACTCATTGGATGAGA	23
novel1238_mature>novel1244_mature	0.209163	0.125329	0.0412426	0.121489	0.0816842	0.0416546	CTGCTGAGGGGCTCCTGCCTGC	22
novel1239_mature>novel1250_mature	0.0418326	0	0	0.0809925	0	0	AAACCCGAACAAGCTTTTTGGC	22
novel124_mature	0.376493	0.167105	0.453669	0.607443	0.653474	0.458201	CACTATTTGGAACCAATCTGT	21
novel124_star	0	0	0.0412426	0.0404962	0.163368	0.0416546	CAGACTGGTTCCAAGTAGGGA	21
novel1241_mature>novel1558_mature	0.0418326	0.167105	0.0412426	0	0.122526	0.0833093	AGGAGGGGAGCTCTGGCCGCCGCC	24
novel1242_mature	0.0836652	0	0	0.0404962	0.0408421	0	CTGGGGGCTCTGAGCACCCGTC	22
novel1243_mature	0.0418326	0.0417762	0	0.0404962	0.0816842	0.124964	TCTATGGTAAAAGTGTATGACA	22
novel1246_mature	0.543824	0.334209	0.329941	0.445459	0.204211	0.208273	TCTCCCGTCTGCCTGTGCGACG	22
novel1247_mature	0.125498	0	0.206213	0	0.122526	0	CCCCTCTAGGCTGTGCCCTCT	21
novel1247_star	0	0	0	0.0404962	0	0	ATGGCCCAGCCTAGAGCAGAGA	22
novel1249_mature	0	0.292433	0.247456	0.0809925	0.326737	0.291582	TAGATACTAGGATAGAGACAGA	22
novel1249_star	0	0	0.0412426	0	0	0	TCTCTACCCTAGTATCTAGAAC	22
novel125_mature	0.0836652	0.125329	0.371184	0.769428	0.980211	1.16633	AAAAGTTTGTTTGGATTTTTCT	22
novel125_star	0	0	0.0412426	0.0404962	0	0	AGAAAGCCCTGAACAAACTTAT	22
novel1251_mature>novel1264_mature	0.125498	0.0835524	0.0412426	0.0809925	0.122526	0.124964	CGGCGGAGAGAGGACGCGCCGGAGC	25
novel1252_mature	0	0	0	0	0.0816842	0.0833093	TGGCTGAGTCTGGGGCTCCT	20
novel1253_mature	0	0	0	0.0404962	0.0408421	0	CGCGCGGCCGGCTCGCCCTTC	21
novel1254_mature	0	0.0417762	0.0824852	0	0.122526	0	TCTGCAGGCTGTGGATGGATCTCA	24
novel1255_mature	61.3266	1.96348	52.3781	25.7961	27.9769	1.08302	CGACTTCTGGGGAGCCTGGTGT	22
novel1256_mature	0	0.0417762	0.0412426	0.0809925	0	0	GAGGCGGGGGTCGCTCTG	18
novel1257_mature	0.0418326	0.0835524	0.206213	0.161985	0.0408421	0.416546	CTGCTCGGCCTGACAGCTGCCG	22
novel1258_mature	0.0418326	0	0	0.0404962	0	0.0833093	TAGGCCAGGCTGCTGAGCAGCA	22
novel1258_star	0.0418326	0	0	0	0	0	TGGCCCGGCCCACGTCCCT	19
novel1259_mature	0.0836652	0	0	0.0404962	0	0.0416546	AAATGTTTGTTTGGGCTTTTCT	22
novel126_mature>novel246_mature	0.0418326	0.0835524	0.123728	0	0	0	ACCAGGGAACGCTGACAAATCT	22
novel126_star	0.460159	1.00263	0.577397	0	0	0	TAGTCAGCCAGTCCCTGTAGT	21
novel1260_mature	0.334661	0.208881	0.123728	0.121489	0.0408421	0.208273	GCGAGGGCTGGGGAACCGAGCGC	23
novel1261_mature	0	0.0417762	0.0824852	0.121489	0	0.0416546	CTGTCCGCTTACCTTTCTCCGGC	23
novel1262_mature	0.0836652	0.0417762	0.16497	0.0809925	0.0816842	0	AACGGAAATTGTCCTCTCTCCT	22
novel1263_mature	0	0	0	0.121489	0.0408421	0.0833093	CAGTGGGACCGCGGATCCTGGT	22
novel1265_mature	0.125498	0.167105	0.329941	0.0404962	0	0.0833093	TCATGCCAGGCAGCACCTCAGG	22
novel1266_star	0	0	0	0	0.0408421	0	CCCGGGCGTGGTAGGCGTGGCA	22
novel1267_mature	0	0	0.0412426	0	0	0	TGGCTTCTTTTTGGAACATGGCGG	24
novel1268_mature	0	0.167105	0	0	0.0408421	0.124964	TCCTGACCTGGCCTTTGTGACC	22
novel1269_mature>novel1578_mature	0.0836652	0	0.0824852	0.121489	0.122526	0.166619	ATTCCTTCTTCCGCTGGGCGCTGC	24
novel127_mature	0	0	0	1.0529	1.552	1.8328	ACCTGCCAAGCAGGAGAGGCAAGT	24
novel127_star	0	0	0	0.0809925	0.0816842	0.0833093	ATGCTTCCCTGGTGGCTCAGTGG	23
novel1270_mature	0.0418326	0	0	0	0	0	CTTCCTGGGAGTTGTAGTCCC	21
novel1271_mature	0.0418326	0.0417762	0	0.0404962	0	0	TTGGTCAGAAAGTTCGTTTGGT	22
novel1274_mature	0.125498	0.334209	0.0412426	0.0809925	0.204211	0.666474	TGGGCGCGTCCTCCCTGCTGACA	23
novel1275_mature	0.16733	0.0835524	0.494911	0.364466	0.204211	0.208273	TGACTGCCGCTCTCTCCCCACAG	23
novel1276_mature>novel1452_mature	0.292828	0.292433	0.247456	0.0404962	0.367579	0.0833093	TGGGCTGGGCTGGAGCCAGGTC	22
novel1277_mature	0.0836652	0.375986	0.123728	0.283474	0.0816842	0.0833093	CGCCTCGCTCGGCTCGGGACT	21
novel1278_mature	0.125498	0.0835524	0.0412426	0	0.0816842	0.0416546	TCGGGCAGAGTTGGTGGGGCCGCA	24
novel1278_star	0.0418326	0.0417762	0.0824852	0.0809925	0.0408421	0	TGGCCCCCGGCACTGCCCTCC	21
novel1279_mature	0.0418326	0.0835524	0	0	0.122526	0	TGACCCCGGCTCCCCTGCAGC	21
novel128_mature	0.125498	0.125329	0	0.566947	0.408421	0.916402	AAAAGTTTCGTTTCGGTTTTTC	22
novel1280_mature	0	0	0	0	0.0816842	0.0833093	TGGGGCTGTGTCTCAGCGTTGC	22
novel1281_mature	0.0418326	0	0	0	0	0	TTCGTTCCCTGCTGCCCTTCAGG	23
novel1283_mature	0.0418326	0.0417762	0.0412426	0.0404962	0	0.0833093	TCGGGGGGCTATGGGACCTAGGT	23
novel1284_mature	0.0418326	0	0	0	0.0408421	0	CTCTTCCCTTCCCCCTCTGGC	21
novel1285_mature	0.125498	0.125329	0.577397	0	0	0	TGCCATCCGTTCCTGCTCTCTGC	23
novel1286_mature	0	0.0417762	0	0	0.0408421	0.0416546	TGGGTGGAACTAGGCAGCCTG	21
novel1287_mature	0	0.0835524	0	0	0	0	CGTGTGTTAGAGGGCCTGGGGGTGT	25
novel1289_mature	0	0	0.0412426	0	0.0816842	0.0833093	ACGGGGGAAGCCTGGTCCTGAG	22
novel1289_star	0	0	0	0.0404962	0	0	CTCATGGCTGGCCCCCCTCAGG	22
novel129_mature	0.0836652	0.0417762	0.123728	0	0.0408421	0.0416546	CCGGGCAGCTGGGGGTTGGGCGGG	24
novel129_star	0	0	0.0824852	0.121489	0.0408421	0	CGCTCAGCCCCTGCTGCCCTC	21
novel1290_mature	2.42629	1.71282	1.85592	0.769428	0.490105	1.08302	GTGGACCGGGCACCGCTTCTGGT	23
novel1291_mature	0.0836652	0.125329	0.206213	0	0.0408421	0.166619	TCCTCCTCGTCGGCCTCTTCAGC	23
novel1292_mature	0.0418326	0.0417762	0	0.0809925	0.122526	0	ATGGCAGTGTCAGTTAGCTGTG	22
novel1294_mature	0	0.125329	0.16497	0.0404962	0.0408421	0	TGGGGTGTGGGGTGTGTGTGAAC	23
novel1295_mature	0.627489	0.54309	0.453669	0.64794	0.57179	0.583165	TTAGACACGACTAAGCAACTAAT	23
novel1296_mature	0.0418326	0	0	0.0404962	0.122526	0.0833093	GTGAGGCGGGGTGGCTGCGGCC	22
novel1298_mature	0	0	0	0.0404962	0	0	GCAGGCAGGACTGGAGGCT	19
novel1299_mature	0.0418326	0	0.0412426	0	0	0.0833093	TGGTACCAGCAAGAAGGATTCT	22
novel13_mature	3.9741	3.34209	3.25817	7.4918	6.61642	8.12265	CATCTGTATAATGGGAAGGTGGA	23
novel13_star	0.0836652	0	0	0.0404962	0.0408421	0.124964	CACCTTCCCATTTTACAGATG	21
novel130_mature	0.125498	0.0835524	0.0824852	0.283474	0.204211	0.166619	CTGTGCGTCGGTGCGTGCGTGC	22
novel130_star>novel520_star	0	0.0835524	0	0	0.0408421	0	CGCGCGCGCGCAGACGCACAGGT	23
novel1300_mature	0.16733	0	0.0824852	0.202481	0.0816842	0.374892	TAAAAAGCGTAAGATTTCCCTT	22
novel1301_mature	0	0.0417762	0.206213	1.0529	1.10274	0.666474	CCACCCGGCCTCCCCTGACCTGG	23
novel1301_star	0	0	0	0.242977	0	0.208273	AAAGGAGACGCCGGGCGAGCGC	22
novel1302_mature	0.16733	0.584867	0.577397	0.242977	0.245053	0	GTGGACCGGGCACCGCTTCTGG	22
novel1302_star	0	0	0	0.0809925	0	0	CAGAGTGGTTCTCAGGCCCCAGCC	24
novel1304_mature	0	0	0	0	0.122526	0.166619	TTGAGCCTGACAGATCACACAC	22
novel1305_mature	0.125498	0.0417762	0.0824852	0	0	0	TTAAAACATTGTTCCTTGTAGT	22
novel1306_mature	0	0.0417762	0	0.121489	0	0.0833093	GGTGGCGGGGGGAGGTCA	18
novel1307_mature	0	0	0.123728	0	0	0.0416546	TACCTGTTAGGGACCTGGGTA	21
novel1308_mature	0.209163	0.125329	0.247456	0.688436	0.612632	0.583165	TGAGGGGAACCAGACTCAGACC	22
novel1309_mature	0	0	0	0.0809925	0.0408421	0	CCAATATTTCTGTGCTGCTAGA	22
novel1309_star	0.250996	0.167105	0.0412426	0.0809925	0.0408421	0.249928	GAGCAGCACAGCCAATATTGGCA	23
novel131_mature	0.376493	0.125329	0.16497	0.242977	0.245053	0.249928	TACTGGACTCAGGCGGGCACAGCCC	25
novel131_star	0	0.0417762	0	0	0.0408421	0	GAGTGTCTGTCTGTCCAGGCA	21
novel1311_mature	0.0418326	0	0.123728	0	0	0	TCGGGCGCCCCGCCTCTGTGC	21
novel1312_mature	0	0.0417762	0.123728	0	0	0	TGTTCTTCCCTGTTACATCTGGA	23
novel1313_mature	0	0.0835524	0	0	0.0408421	0	ATGGCGGAGGCGGCTCTG	18
novel1313_star	0	0	0	0.0404962	0	0	CGGAGCGGGACGCTCGGGAGAAGCTG	26
novel1314_mature	0.125498	0.0417762	0.0824852	0	0.122526	0	TGAGTGCCTCCCCTGTCCACAGC	23
novel1315_mature>novel1316_mature>novel1325_mature	0	0	0	0.0404962	0.0816842	0	TGCAATGAGGGAGACTCCAGT	21
novel1315_star>novel1316_star>novel1325_star	0	0	0	0.0404962	0	0	GCTTCCCTCATAGCTCAGTTGGT	23
novel1317_mature	0.125498	0.208881	0.123728	0.283474	0.163368	0.416546	TCTGGTCTCGGCCCCAGGGCAGC	23
novel1318_mature>novel1379_mature	30.2868	29.3687	30.2308	1.25538	1.22526	1.24964	AAAACCTCAACGAACTCTTTGG	22
novel1319_mature	0	0	0	0.688436	0.245053	0.374892	TGAGCTGTCAGCGGACGCGTGGA	23
novel132_star	0.0836652	0.125329	0.0412426	0.0809925	0	0	AACAGGTTCATTTGGGTTTTT	21
novel1320_mature	0	0.0417762	0	0	0	0	TGTTCTGTCCCTCCCCCTCCAGC	23
novel1320_star	0	0	0.0412426	0	0.0408421	0	TGGTGGGGGATGGGGAGTGCAGG	23
novel1322_mature	0.0418326	0.0417762	0.16497	0	0.0408421	0.124964	TCACCTCCCCATCCCCCGCAGT	22
novel1324_mature	0.0418326	0	0	0.0404962	0	0	TCATCTCCCCCAATGCCTCTCT	22
novel1326_mature	0	0.0417762	0.123728	0	0.0816842	0	GGTCCCACTCCTGACACCC	19
novel1327_mature	0.0418326	0	0	0	0.0408421	0	CCCGAGTGAACTCTTTGGCC	20
novel1328_mature	0	0	0	0.0404962	0.0408421	0	CGCCCCCTGCCCAGACCCCCACT	23
novel1329_mature	0.0418326	0	0	0	0.0408421	0.0416546	TGTGGAAGGAAGAAATCTGGAGAC	24
novel133_mature	0.250996	0.208881	0.371184	0.32397	0.0816842	0.208273	AAAAAGTTCGCTTGGGTTTTCT	22
novel1330_mature	0	0	0	0.0404962	0.0408421	0	TGTAGGGACCTCTCATGTCTGCT	23
novel1331_mature	0.0836652	0.0835524	0.0412426	0	0.0408421	0	CGGCGCGGGCGGACCGAGGGCC	22
novel1332_mature	0	0.125329	0.0824852	0.202481	0.0408421	0.0833093	CCGGGCGGGCGGGAGGTG	18
novel1335_mature	0	0	0.0824852	0.202481	0.285895	0.62482	TACCTGTATTAAAAAATTTTTA	22
novel1336_mature	0	0	0	0.0809925	0.0408421	0.0416546	TAGGGCGGGTCAGGGCTGGAG	21
novel1338_mature	0.292828	0.501314	0.329941	0	0	0.0416546	TATGTGCTTGTGCATACGTGTGT	23
novel1339_mature	0	0	0.0412426	0.0404962	0	0	TGGGCCTCTCGCCCCTCCCAGG	22
novel134_mature	0.209163	0.375986	0.123728	0.161985	0.163368	0.208273	ATGTGGAGGTGTGGGCGGCCCCGG	24
novel134_star	0.125498	0	0	0	0.0408421	0	CGTGTCCCCCCGCCCCCGCAGG	22
novel1340_mature	0.0418326	0	0	0	0	0.0833093	TGATCTGTTCTGTTTCTGCAGA	22
novel1341_mature>novel1361_mature	0.0836652	0	0.0412426	0	0	0	TGCTGCACGAGGCCCTGGGT	20
novel1342_mature	0.0836652	0	0	0	0	0.0416546	GTCCTGAGCTCTGCTCCTCCAC	22
novel1343_mature	0.0418326	0.167105	0.0824852	0.0809925	0.204211	0.0416546	AGCCCCACTCTTCCCCCTCCAGG	23
novel1344_mature	0	0	0	0.0809925	0.0408421	0	AAGCTTGCTGCATCCACTGACT	22
novel1344_star	0	0	0	0	0	0.0416546	GAGGTGGATGCAGCAATTTCTT	22
novel1345_mature	0	0.0417762	0	0	0	0.0416546	ACTGACCTATCCCTCTCTCTACA	23
novel1346_mature>novel1561_mature	0	0	0	0.0404962	0.0408421	0	TGATGTGCCTCTCCCCACCCCCAGG	25
novel1348_mature	0.0418326	0	0	0.0404962	0	0.0416546	CAGGGGTCCCCTCTGTGACACT	22
novel1349_mature	0	0	0	0.0809925	0.0408421	0.0416546	CCACTGGAGCCCGGAATTCTCTG	23
novel135_mature	0.376493	0.292433	0.329941	1.17439	1.10274	1.12468	TCCCCTGCACTGGAAGCTGGAT	22
novel135_star	0	0	0	0.0404962	0	0	TCAGTTCCCTGAGCAGGGCT	20
novel1350_mature	0	0	0.0412426	0.0404962	0.0408421	0.0833093	TGTGCCTGTATCTCTATGTATG	22
novel1351_mature	0	0.0417762	0	0.0404962	0	0	CGGCTCTGGGTCTGTGCGGAGCT	23
novel1352_mature	0.209163	0	0.247456	0.121489	0	0	CCCGGCTCCTCGTGCTCA	18
novel1353_mature	0	0.0835524	0	0.0809925	0.122526	0.166619	TTTTTAATTGACTTGTTTGCTTT	23
novel1354_mature>novel1389_mature	0.125498	0.0835524	0.16497	0.121489	0.0816842	0.166619	TCTGACTGCTGGTCTGACCTCGC	23
novel1355_mature	0.209163	0.0835524	0	0.0404962	0.0816842	0	ATCCGGGGGTACCTGTAGTTCC	22
novel1356_star	0	0.0835524	0	0	0	0.0833093	GATGGGTGGTGCTTGGCC	18
novel1357_mature>novel1365_mature	0	0	0.0824852	0.0809925	0	0	TGGTGCTCGAGCTGTGCGCGCG	22
novel1358_mature	0.0418326	0.125329	0.0824852	0.283474	0.408421	0.666474	ATAAAAGAATATTCTGTTGTTT	22
novel1359_mature>novel1396_mature	0.418326	0.0835524	0.329941	0.0404962	0	0.0416546	TCTGCCTGGAAGGGCCACCTGTGC	24
novel136_mature	0.585657	0.292433	0.618639	0.242977	0.122526	0.416546	GACTCGGCCCGCAACCTGCAGC	22
novel136_star	0	0.0417762	0	0.0404962	0.122526	0	GCGTGTTGCTGCCCGGCTCCA	21
novel1360_mature>novel1394_mature	0.0418326	0	0	0.485955	0.776	0.374892	TTTGCCCGGATTTTTCTGTAACA	23
novel1362_mature	0.0836652	0	0.0412426	0	0	0	TAGATCTGTCTTTCTGTCCAGC	22
novel1363_mature	0	0	0.0412426	0	0	0	TGCAGACTGTCTCCTCCCTCTC	22
novel1363_star	0	0	0	0.0809925	0	0	TGGGGAGAAGGATGGACTGCTC	22
novel1364_mature	0	0	0	0	0.0408421	0	ATTAATCATCACTGTGGCTTC	21
novel1366_mature	0.0418326	0	0.0824852	0	0	0	CCGTGTCCCTCGCCCTCCACAC	22
novel1367_mature	0.209163	0.501314	0.206213	0.161985	0.0816842	0.124964	TGGGACCGGGAGGAGGGG	18
novel1368_mature	0.0836652	0.0835524	0.16497	0.32397	0.285895	0.0833093	TGGAGATCCAGTGCTCGCCCGA	22
novel1369_mature	0	0	0	0.0809925	0.122526	0.124964	ACTGACCCGCTCCTGCCTGCAGG	23
novel137_mature	0.334661	0.250657	0.536154	0.404962	0.490105	0.416546	AATAAGTTTGTTTGGGTTTTTC	22
novel1370_mature	0.376493	0.375986	0.618639	0.202481	0.449263	0.62482	ATTCCTGAGGCTGGCTCAGCTGG	23
novel1371_mature	0.0836652	0.250657	0.16497	0.242977	0.449263	0.291582	TCCAGCATCTCTTCCTTCTCCCC	23
novel1373_mature	0	0.167105	0.0412426	0	0	0	AGCCCTGATCTAAGCTGATGCCCT	24
novel1375_mature	0.0418326	0.0417762	0.123728	0.0404962	0.0816842	0.124964	TGCAGGGAGGCCTGGAGCGAC	21
novel1375_star	0	0	0	0	0.0816842	0	CCTGTTCCACGGCTTACCTGGGCC	24
novel1376_mature	0.0418326	0	0.0412426	0.0809925	0.0816842	0.166619	TTCTCCGGTGATCCAGTGGTT	21
novel1377_mature	0	0.125329	0	0	0.0408421	0	GCTGCAGGGCTTGTGTGGGCACC	23
novel138_mature	0.16733	0	0.123728	0.161985	0.122526	0	TGCTCCCCTTCCCCCACCTCAT	22
novel138_star	0	0.0417762	0	0.0404962	0	0	TGGGGTGGGAGTGGGGAGCCTG	22
novel1380_mature>novel1381_mature	0.0418326	0	0.0412426	0	0.0408421	0	ACTGCTTTAAAACCTTTGACA	21
novel1382_mature>novel1440_mature	0.0836652	0.0835524	0.123728	0.121489	0.0816842	0	GGGCAGCCCTGAGCAGCGGACT	22
novel1383_mature	0.0418326	0	0.0412426	0.0809925	0	0	TCTGCTGGGAGGCTGAGCCCCA	22
novel1384_mature	0	0	0	0.161985	0	0	TGGAGATCTAGGCTCTGGACGCA	23
novel1386_mature	0	0	0.0412426	0	0.0816842	0	TGACCCTGACAGTGAGTGCCT	21
novel1387_mature	0.209163	0.292433	0.453669	0	0	0.0416546	GCCACAGTCGGCGCTGACCTGAGT	24
novel1388_mature	0	0.0417762	0	0	0	0	CCAGGGACCCACGCACCTTCGACT	24
novel139_mature	0.250996	0.0835524	0.247456	0.283474	0.326737	0.416546	AGAAACCTGAACAACCTTCTTG	22
novel139_star	0	0	0	0.0404962	0	0	AGAAAGGTCATTTGGGTTTT	20
novel1390_mature	0	0	0	0.0809925	0	0	TCTGGCTCCGCCCCTCCTCAGA	22
novel1392_mature	0.0836652	0	0	0	0	0	AGGGACCCACGCACCTTCGACT	22
novel1395_mature	0.460159	0.793747	0.0824852	0.121489	0	0.0833093	AGAGCAACCAGCCCTCTGGAGG	22
novel1398_mature>novel1652_mature	0	0	0.0824852	0.0809925	0.0408421	0.0416546	TCTGGGGCGGGTGTGATGGA	20
novel1399_mature	0	0	0	0	0.0816842	0.0833093	TGGGCTCCTCTTCTGCTCTGACT	23
novel14_mature	4.0996	2.84078	4.41296	4.17111	3.18569	3.33237	TAGTGTGCTAGAGTCCTCGAAGAG	24
novel14_star	0.125498	0.167105	0.123728	0.0404962	0.122526	0.0833093	GTCGAGGCTAGAGTCACGCTTGG	23
novel140_mature	0	0	0	0	0.0408421	0	GAAAACTGGAATGAACTTTTT	21
novel140_star	0	0.292433	0.16497	0.0809925	0	0	AGTAGTTCATTTGGGTTTTCCC	22
novel1400_mature	0.0418326	0	0.0824852	0.0809925	0.163368	0.208273	CCGCCCAGGACAGCTCACCCGTT	23
novel1402_mature	0	0	0.0412426	0	0.0408421	0	CGGACTGGCGCATGCGCAT	19
novel1403_star	0	0	0.0412426	0	0	0	CTCTTCTCGGGCCTGAGGGAAGT	23
novel1404_mature>novel1464_mature	0.16733	0.167105	0.0824852	0.283474	0.0408421	0.0416546	TTGACCCTCCTCTTTCCACAGA	22
novel1407_mature	0	0	0	0.0404962	0	0.0833093	TTGGAGGGGAAGGGAGGCT	19
novel1408_mature	0	0.0417762	0	0	0	0.0416546	TGTCTCTGGGACTGGGGTCAGG	22
novel1409_mature>novel1433_mature	0.16733	0	0.123728	0.283474	0.163368	0.0416546	GTGTGGCTCGTTTGTGTTTCCTTT	24
novel141_mature	0.0418326	0.0835524	0.123728	0.64794	0.245053	0.0416546	TTAAAGTTGAAAAGTTAAGCAGT	23
novel141_star	0.125498	0.0417762	0.16497	0.32397	0.0408421	0.333237	TGCTTAACTTCTCAACTTTATGAAT	25
novel1410_mature	0.0836652	0	0.0412426	0	0	0	CCTGGCTGGGACCTCTCCTT	20
novel1412_mature	0	0	0	0	0	0.0416546	TCGGGGGGCTAAGCTGGTGATGCT	24
novel1412_star	0	0.0417762	0	0.0404962	0	0	TTACTGGCTTGTGCCTCCCTCA	22
novel1413_mature	0.0418326	0	0	0	0.0408421	0	CCGGCCGCCCGCGCCCCGGCGC	22
novel1414_mature	0	0	0.0412426	0.0404962	0	0.0416546	TGCACGACTCGCGCTCGCCGCAGC	24
novel1415_mature	0	0	0	0.0809925	0.0408421	0	TAGTTGTGATGCATGGACACGGC	23
novel1416_mature	0	0.0417762	0	0	0.0408421	0	TCCTAGGACTGACTCCATGCCCT	23
novel1417_mature	0.0418326	0	0.0412426	2.47027	1.67453	1.87446	TTATGGCCCTTCGGTAATTCACTG	24
novel1417_star	0	0	0	2.02481	1.26611	1.08302	GTGAATTCTACCAGTGCCATACAC	24
novel1418_mature>novel1444_mature	0	0	0	0.0809925	0.0408421	0	AAAGGGGAGCTGGCTCGGAGTG	22
novel142_mature	0	0.167105	0.123728	0.0404962	0.0408421	0.0416546	TGGACACGGGCCCCTCCACGCT	22
novel142_star	0	0.0417762	0	0	0.204211	0.0833093	GCTGCGGTGGTCCTTGTCTGCC	22
novel1420_mature>novel1447_mature	0.376493	0.167105	0.288698	1.25538	1.42947	1.29129	TCTGCGGCTTGTGGGATCTTGT	22
novel1422_mature	0.0418326	0.0417762	0.123728	0	0	0	ACGCGGGCCGGCCCCACGTGGCC	23
novel1422_star	0	0	0.0824852	0	0	0	CCGTCGGGGCGGGGGCTGCGGCC	23
novel1423_mature	0.79482	0.919076	0.288698	0.202481	0.0816842	0.249928	TCACGTGATGGTTCTGATG	19
novel1424_mature	0.0418326	0	0	0.0404962	0	0	TTGGTGGGTGATGAGAAACAT	21
novel1424_star	0.0418326	0	0	0	0	0	ATGTTTCTCATCATCCAGCCAAG	23
novel1426_mature	0	0.0417762	0	0.0809925	0.122526	0	TGGCTGTGGCTGCGGCTGC	19
novel1427_mature	0.376493	0.0835524	0.247456	0.202481	0.285895	0.0833093	TGACCCCTGTCCTCTCTGCAGC	22
novel1429_mature	2.80278	3.55098	3.25817	0.0809925	0.122526	0.208273	AGATGTGATGACCTCCTGAGG	21
novel143_mature	0.125498	0.334209	0.0824852	0.0809925	0.0816842	0.0833093	TTCTCAGCTCCAGGGGTTCCT	21
novel143_star	0.0836652	0.125329	0.0412426	0.161985	0	0	GAGCCTCTGGGACTACAGATCC	22
novel1432_mature	0	0	0	0	0	0.0416546	TCTCCTCCGCCGCCTCTCCCTCC	23
novel1435_mature	1.21315	1.42039	1.6497	0.161985	0	0.0416546	TTCTTGACTGCTCACCTGGGCT	22
novel1436_mature	0	0.0417762	0	0.0404962	0	0	CAGCCTGAAGTATTTACTCTTT	22
novel1438_mature>novel1731_mature	0.0418326	0	0	0	0	0	CTGCTGTCCGCCTGCCCACAGC	22
novel1439_mature	0.16733	0.167105	0	0	0	0	GCTCCCGGAGGCTGTGTGCTGC	22
novel144_mature	0	0.0417762	0.0824852	0	0.0816842	0	AGAGCAACCAGCCCTCTGGAG	21
novel144_star	0.209163	0.208881	0	0	0	0	CTAGAGGGGTGTGGTGAGCTCAGA	24
novel1442_mature	0.0836652	0	0	0.0404962	0	0	GCCACAGTCGGCGCTGACCTGAG	23
novel1443_mature	0.250996	0.0835524	0.0824852	0	0	0	TTTTTACTGGGCAGATTCTGGC	22
novel1445_mature	0.0418326	0.0835524	0	0	0.0816842	0	ATGCAGTTTCTTCCTTGACCA	21
novel1446_mature>novel1460_mature	0.209163	0.0835524	0.0412426	0	0	0.0833093	ATGCGTCTTCTCCATGAGCCCTGG	24
novel1448_mature>novel1470_mature	0.0418326	0.0417762	0	0	0	0	TTGCTCCCCACGACCACCCACT	22
novel1449_mature	0	0	0	0	0	0.166619	AAACCGAAACGAACTTTTTGACC	23
novel145_mature>novel1401_mature	0.125498	0.0835524	0.16497	0.202481	0.122526	0.249928	CCCTGTCCCTTAGGGCCCTCTGGA	24
novel145_star	0.16733	0	0.0412426	0.0404962	0.204211	0	AGAGACCCGGGCGACTCGGGCT	22
novel1450_mature	0	0.250657	0.0412426	0.0404962	0.0816842	0	AATTAATCTATTTGAAGGACT	21
novel1453_mature	0	0	0	0.0404962	0	0.0416546	TTTTCTCTTGGTCTTTGCATT	21
novel1456_mature>novel1488_mature	0	0.0417762	0.0412426	0	0.0408421	0	TGCGGGTCCGGATCCGAGCGAGA	23
novel1458_mature	0.292828	0.125329	0.0824852	0.121489	0	0.124964	CACGGAGGTGAAGGGCTGTCGCG	23
novel1459_mature>novel1473_mature	0.0418326	0.167105	0.123728	0.161985	0.0408421	0.0416546	ATGGGGGGGCTGCAGGCCGCT	21
novel146_mature	0.209163	0.0835524	0.247456	0.202481	0.122526	0.291582	TGTGTCACGCGGCTGCAGTGTGT	23
novel146_star	0.0418326	0.0417762	0	0	0.0408421	0	AGTCGGCAGCTGGGTGGAGTCACACT	26
novel1461_mature	0	0.0417762	0.0412426	0.121489	0	0.0416546	TCTCCTCCCACCCTGCCTTCTAGA	24
novel1462_mature	4.0996	3.59275	4.28923	1.25538	1.18442	1.62453	TCTCCCTTGGAGGCGTGGGT	20
novel1463_mature	0	0.0417762	0	0	0	0.0416546	TGCCTCTCCTCCCCGGCCCAGG	22
novel1465_mature	0.0418326	0.0417762	0.0824852	0	0.0816842	0.0416546	TGACCCCAGTCTCCTCCCGCAG	22
novel1465_star	0.0836652	0	0.0824852	0	0	0	CTGCAGGGAGGAGCCGCTGGGAGCCGAG	28
novel1467_mature	0.16733	0	0.0412426	0.0404962	0	0.166619	ATCTTGTCCTGCCTGGAG	18
novel1468_mature	0	0	0	0.0404962	0.0816842	0	GTAAGTAGAAACCCAAGTGAGC	22
novel1469_mature	0.334661	0.208881	0.247456	0.283474	0.408421	0.291582	AGGACCCGGGCGCCGTCAACGGT	23
novel147_mature	0.0418326	0.208881	0.453669	0.32397	0.449263	0.499856	AAGGAGACTGGGAGCCACCCTGC	23
novel147_star	0	0	0	0	0.0408421	0	AGGTGGCTCCTTTGCTCCCAGG	22
novel1471_mature	0.0418326	0.208881	0	0.0809925	0	0.0416546	TCTGGTGCACCTCTGGACAGA	21
novel1472_star	0	0	0.0412426	0	0	0	TGGGGTGTGGGTGAGGATGAGGG	23
novel1474_mature	0.125498	0.0417762	0	0	0.0408421	0	CGCGGCGCGGGCGCGGTAGGCC	22
novel1475_mature	0	0.0835524	0.0412426	0.0404962	0.0816842	0.0833093	TGTTGCCTCCCCTCCTCCCAGG	22
novel1476_mature	0.125498	0	0	0.0404962	0.204211	0.166619	TACTGTGATGACCCTCATTCTGACC	25
novel1477_star	0	0	0	0.0404962	0	0	TCGGGAGGAGACGGGGCCCGAGC	23
novel1479_mature	0.0836652	0.0835524	0	0	0	0	AAGCAAAGACGTCTGTAGAAGA	22
novel148_mature	0	0.0835524	0.0412426	0.0404962	0.0816842	0.249928	TGAGCCGCGGTCCCCCACAGG	21
novel148_star	0	0	0	0	0.0408421	0	TGTTGGGGGCACGCGCTCGCTT	22
novel1480_mature	0.334661	0.208881	0.453669	0.242977	0.530948	0.458201	TGGTAGGAGCTATCAGAACTTAGT	24
novel1480_star	0.0418326	0.0417762	0.0824852	0.0404962	0.0816842	0.0833093	ATTTCTGATGCTCTTCCCCTGC	22
novel1481_mature	0	0	0.0412426	0.0404962	0.0408421	0	TGGTGGAGTGGGGACCTGCCCTTC	24
novel1482_mature	0	0	0	0.0404962	0.0408421	0	AAGGTTGTGGTCTGCTGGCAGC	22
novel1483_mature	0	0	0.123728	0	0	0	TTCCCCCTCCCTAGCGGCCTCC	22
novel1484_mature	0	0	0	0.0404962	0	0.0833093	TTCTTTGTCTTTCTTTGAGTCT	22
novel1485_mature	0	0	0	0.0404962	0	0.0416546	AAACCCAGATGAGCTTTTTGGC	22
novel1486_mature>novel1732_mature>novel1771_mature	0.0418326	0	0.0824852	0	0	0	CGCCGGCTGTGCGCCTCCGCG	21
novel1489_mature	0	0	0	0	0.0408421	0	AGGGGGTGCGGGCTCGCGGCTCC	23
novel149_mature	0.0418326	0.0835524	0.453669	0	0.367579	0.458201	GAAAAGTTCGTTCGGGCTTTT	21
novel1490_mature	0.16733	0.0417762	0.16497	0.0404962	0.163368	0.0416546	TGACCTCTGACCTTTGCCTCCCAGG	25
novel1491_mature	0.0418326	0	0.123728	0.0404962	0.0408421	0.166619	CATCTCACCCTCCACCTGCAG	21
novel1492_mature	0.125498	0.0417762	0.0412426	0.121489	0.163368	0.0416546	CTGACCCCCGCCCTCCCTGCA	21
novel1493_mature	0	0	0.0824852	0	0	0	TAGGATGCCCCAGGGCCTGCT	21
novel1494_mature	0.627489	0.292433	0.371184	0.769428	1.26611	1.24964	TGGAGCTGCGATTTGAACCTGC	22
novel1496_mature	0.0418326	0	0	0	0	0	CTGGCCTGAGTCCTCCTCC	19
novel1497_mature	0	0.0417762	0.0824852	0.0404962	0.122526	0.0833093	CTCACAGTCTCTGTTCCCCAGA	22
novel1499_mature	30.0776	22.8516	33.0766	33.1259	19.2366	31.6575	TTCGTGGGCTCTAGAGCATGGGCT	24
novel15_mature>novel828_mature>novel1782_mature	0.292828	0.334209	0.206213	0.283474	0.163368	0.374892	AAAAGTTCGTTTGGGTTTTCC	21
novel15_star	0	0	0.0824852	0.0404962	0	0	AAACCCAGATGAGCTTTTTGAC	22
novel150_mature	0.0836652	0.0835524	0	0.0809925	0.0816842	0.166619	CGGACCGAGTCCCCTTCCCCT	21
novel150_star	0	0	0.0412426	0	0	0	AGGGAGGGGGCCCGCGGGCCGAGGC	25
novel1500_mature	0.125498	0.0835524	0.247456	0.404962	0.163368	0.166619	CTGGAGGCCCTGGTCAGACACCTGC	25
novel1501_mature	1.08765	1.00263	1.77343	0.566947	0.612632	1.20798	TTGGAGGCTGGAGGCTTTGGATT	23
novel1501_star	0.0418326	0	0	0	0	0	CCTGGGCCTCAAGACTCCACGT	22
novel1503_mature	0.125498	0.0835524	0.0824852	0.404962	0.326737	0.124964	GTGTCTGGGCTCCTCGGCC	19
novel1504_mature	0.0418326	0.125329	0	0	0.0408421	0.124964	TCTGACCTTCGACCTGTATCCCACA	25
novel1505_mature	0	0.0835524	0	0	0.0408421	0	AGCGGGGTGCGGGTTGGCTGT	21
novel1506_mature	0.0418326	0.0417762	0.0412426	0	0	0.124964	GGTGGCGGCTCCTGGCACTGCTGT	24
novel1507_mature	0.0418326	0.0417762	0	0	0	0.0416546	TCCTCTGCTGCCCCTGCCCTGC	22
novel1508_mature	0	0	0.0412426	0	0.0408421	0.0416546	TGAGCTCTCCTCCATTCTGAGT	22
novel1509_mature	0	0	0.0412426	0.0404962	0.163368	0	ACAGCACTGCGAGGCTGGGGGAC	23
novel151_mature>novel1623_mature	0.376493	0.250657	0.577397	0.0809925	0	0	CTGGGCAGCTGGACACGGGCTGGG	24
novel151_star	0	0.0417762	0.0412426	0	0	0	AGCCCTGCCTTCTGCCCTCAGG	22
novel1510_mature	0	0	0	0.0404962	0.0408421	0.0416546	TACTGTGTCTCGAATGGGTATG	22
novel1511_mature	0	0	0.0412426	0.0809925	0	0	CCCGCTCCGTCGGCTGCTGTC	21
novel1512_mature	0	0.0417762	0	0	0	0	CAGGAGCGCGCTGACGTTGGCT	22
novel1513_mature	0.501991	0.334209	0.824852	0.850421	0.857684	0.666474	TGTATCATTTCTGTCCCTCTGC	22
novel1514_mature	0.0418326	0	0	0	0	0	GATGACCTGCTAGGCTTGAAGA	22
novel1515_mature	0	0.167105	0	0.0809925	0.0408421	0	TAGGCAGGGGGCCAGAGGGT	20
novel1516_mature	0	0.0417762	0	0	0	0	TTGACCGATGTCCCTCCTCCAGG	23
novel1518_mature	0.0836652	0.125329	0.0412426	0.161985	0.204211	0.124964	CACGACTGAGCTACTAAGCACA	22
novel1518_star	0	0.0417762	0.16497	0.121489	0.0816842	0.124964	TGTGCTGGAGCCTCAGTCATT	21
novel1519_mature	0	0	0	0	0.0816842	0.0416546	TCGGGACGCGGCTCCGGCTCC	21
novel152_star	0	0	0	0	0.0408421	0	CTGGTTTCAGGACAGATCTG	20
novel1520_mature	0	0	0	0	0.0408421	0	ATGTCTGCTGATGGATGTGGCT	22
novel1521_mature	0.209163	0.125329	0.288698	0	0	0.0416546	CTGGAGGGGCAGGAGGAGA	19
novel1522_mature	0.711154	0.501314	0.866095	0.242977	0.245053	0.499856	TCTCCTGCTCTCCCACTCTGAGA	23
novel1523_mature	0	0.0417762	0	0	0.0816842	0	ATTCCTGACTAACATTTCTCACCT	24
novel1524_mature	0.0418326	0.0417762	0.0412426	0	0.0408421	0.208273	AAGGCTGTTTTAGGGGCA	18
novel1525_mature>novel1916_mature	0	0	0	0	0	0.0416546	TGCCTGGAATGGCAGGGCTCT	21
novel1526_mature	0.0418326	0.0417762	0	0	0	0	TGGAGGCCGACTTGGGGTGC	20
novel1526_star	0	0.0417762	0	0.0404962	0.0408421	0.0416546	GCTTCCCAGGACAGCCTCCAGT	22
novel1527_mature	0	0.0835524	0	0.202481	0.163368	0.333237	CTTCCGGTGCTGCGGACCCAGG	22
novel1528_mature	0	0.0835524	0	0.0404962	0	0	TCTGTGGGCTAATGAAGAGCGTG	23
novel153_mature>novel1498_mature	0.0418326	0.0417762	0	0.445459	0.245053	0.208273	ACGGCCTGGGGCCCTCCGGAGC	22
novel153_star	0	0	0	0	0.0408421	0	CCCGGAGGGCCGCAGGCCGCG	21
novel1530_mature	0	0	0	0	0	0.0416546	CAGGCAGGACTGGAGGCT	18
novel1531_mature	0	0	0.0824852	0.121489	0	0	TTGGCCAAAAACTTTTTTCAAGG	23
novel1532_mature>novel1557_mature	0.0418326	0	0.0412426	0	0	0	TGTGTGTCCACGGTCATGTCC	21
novel1533_mature	0	0.0417762	0.0412426	0	0	0	GCGTTTCCTGGCCAATGCACCA	22
novel1534_mature>novel1700_mature	0.334661	0.375986	0.206213	0.121489	0.326737	0.0833093	TCCCGTGGAGGCGTGGGT	18
novel1536_mature	0	0	0.0412426	0.0404962	0.122526	0	TTCCTACCTCGGACATTC	18
novel1537_mature>novel1539_mature>novel1550_mature	0.0418326	0.0835524	0.123728	0.121489	0.0816842	0.0833093	TCACGCCTGGGCCTTGGTC	19
novel1537_star>novel1539_star>novel1550_star	0	0	0	0.0404962	0	0	GACCAAGGCAGGTGGATTCGTGTG	24
novel1538_mature>novel1545_mature	0.0418326	0	0	0.0404962	0	0.0833093	TAGGGCTCCAGAGCTCATGGGCT	23
novel154_mature	0.250996	0.0835524	0.123728	0.404962	0.367579	0.416546	TGGCAGTCAGATATTGTTTAACA	23
novel154_star	0.125498	0.417762	0.0412426	0.121489	0.367579	0.124964	TTGGACACTTAAGTACTGCTAACA	24
novel1540_mature	0.0418326	0	0	0	0	0	ACAGCTGTCCCTGTGCCTCGGG	22
novel1542_mature	0.0418326	0.167105	0.16497	0.32397	0.285895	0.291582	AGCATAGGTGGGGCTAGGACT	21
novel1543_mature	0	0	0	0	0.0408421	0	ATGGGCTCTAGAGCGCGCAGCT	22
novel1544_mature>novel1562_mature	0.0418326	0	0	0.0809925	0	0	ACTGGCTACTCTGCATGACCTT	22
novel1546_mature	0.16733	0.125329	0.412426	0.0809925	0.122526	0.0833093	TCCGGAGATGTGTGCAGAAGAAGA	24
novel1547_mature	0	0	0	0	0.0408421	0.0416546	CTCGCTGCAAACTCCTTTCCT	21
novel1548_mature	0.0418326	0	0	0.121489	0	0.0416546	TTCAAGCGGCTCTGGATCCTGCCTT	25
novel1549_mature	0.292828	0.292433	0.618639	0.445459	0.408421	0.416546	TCAGCCTTGGAGCAGACATCTG	22
novel155_mature	0.0836652	0.292433	0.0824852	0.121489	0.0816842	0	TTTCTCTGTCTTCCACAATCCAGG	24
novel155_star	0.0418326	0	0.0824852	0	0	0	AGGGGGGTGGAAGCTAGAGAGA	22
novel1551_mature	0	0	0	0.121489	0	0	AAACGTTTGGGCTTTTCTGTAA	22
novel1552_mature	0.0836652	0	0.0412426	0	0.0408421	0	TGCTGTCCCGCCTCTGACCAGA	22
novel1554_mature	0	0.0417762	0.0412426	0.0404962	0	0	ACCGACTCGGGCGCGTTGCTGT	22
novel1556_mature	0.125498	0.167105	0	0.0404962	0	0.0416546	AGCCGGAGCGGGGAGCCGCGAGC	23
novel1559_mature	0.0418326	0	0	0.0404962	0.0816842	0.208273	CTGGACTGGAGCTCCTTGAGGT	22
novel156_mature	0.125498	0.0417762	0.247456	0	0.245053	0.208273	CAGAGACTGGGAGTAAGGTAGGTC	24
novel156_star	0.0418326	0	0	0	0.0816842	0	CCTGCTCTCTCTGTCTCTTGTAGA	24
novel1563_mature	0	0	0	0.202481	0.326737	0.166619	GAGGATCGCGGCTGCGCTCGG	21
novel1564_mature	0.0418326	0	0	0	0	0	AGTGGCTGGGGCCTTGGGTCC	21
novel1565_mature>novel1568_mature	11.0856	9.90095	10.9293	33.9763	28.3853	29.9913	ATCGTATCAGCACCCGCCTGTT	22
novel1567_mature	0	0.0417762	0.0412426	0.0809925	0.0408421	0	TTGGTACTGGTGGTGGCCGTGAC	23
novel1569_mature>novel1588_mature	0.0418326	0.0835524	0.0412426	0	0	0	AGCTTCGGTCACATGGGAACAGCT	24
novel157_mature	0.0418326	0	0.0412426	0.161985	0	0.208273	ACAGCACTGCGAGGCTGGGGGACA	24
novel1571_mature	0.0836652	0	0.0412426	0.0404962	0.122526	0.0416546	TCTGCTGTGCATTGTAGCTGGGT	23
novel1571_star	0.250996	0.375986	0.412426	0.688436	0.653474	0.499856	CCAGCTACGACGGGCAACAGAAA	23
novel1572_mature	0	0	0	0	0	0.0416546	TCTCTGACTGTCTGTCCGCCC	21
novel1574_mature>novel1959_mature	0	0	0	0.121489	0	0.0416546	ATGAATTCAAAAGAAAGAC	19
novel1575_mature>novel1581_mature	0.0418326	0	0.123728	0	0	0	ACTGTCTACAACTGCTTTTGCTC	23
novel1576_mature>novel1592_mature	0	0	0	0.121489	0.0408421	0	ACCAGGGCTGGAAGCTGCTTCT	22
novel1577_mature	0	0	0	0.121489	0.0408421	0.0416546	CCCCCAGATGCCTCTGATGTGTA	23
novel1579_mature	0.0418326	0.0417762	0	0	0.122526	0	TGCCCCTGTCCTGCCTGCAGT	21
novel158_mature	0	0.167105	0.0824852	0.485955	0.326737	0.374892	TGTGACTCAGTCCAGGATATGGG	23
novel158_star	0.0836652	0	0	0.121489	0.122526	0.333237	CGGTCTTGGACTGAGTCATGGGA	23
novel1580_mature	0.125498	0.0417762	0	0	0	0	TATGTGTGGACTCTTAGCCCAGT	23
novel1582_mature	0	0	0	0	0	0.124964	CAATAAGTTTGTTTGGGTTTTC	22
novel1583_mature	0.0836652	0.125329	0	0	0.0408421	0	AAAGCTGACTGTTTCCTTT	19
novel1585_mature	0	0	0	0.161985	0	0.291582	AGTTGTAGACTGAATTTCAAGT	22
novel1586_mature	0	0	0	0.0809925	0.0408421	0.0416546	TAGAGGGGAGGGGTGGAGGTG	21
novel1587_mature	0.209163	0.0417762	0.123728	0.0809925	0.0408421	0.0416546	CTTAATTAGCTCTATCTGATT	21
novel1589_mature	0.0418326	0	0.0412426	0	0	0	GAGGATGATGAAACTCAGACTGATG	25
novel159_mature	0.125498	0.0835524	0	0.0809925	0.285895	0.291582	TTCTGAAATAAACATGACTTTTA	23
novel159_star	0.0418326	0	0	0.121489	0	0.208273	AAAGTCATGTTTGTTTCAGAAC	22
novel1590_mature	0	0.0835524	0	0	0	0.0833093	TGTGGTCTGTGTTCTGTAAGA	21
novel1591_mature	0.0418326	0	0.0412426	0	0.0816842	0	CTCAGTCTCTGCTCTCCCCGCAG	23
novel1594_mature	0.0836652	0.250657	0.0412426	0.242977	0.408421	0.0833093	GATGTGAAACCCAGGCCCCGAC	22
novel1595_mature	0	0.0417762	0	0.0404962	0	0.0833093	TTCCCGGGCATGACAGATGGTT	22
novel1596_mature	0.0418326	0	0.0412426	0	0	0	TGTGTTCTCCGCCTGTTCCTTT	22
novel1597_mature	0	0	0	0	0.0408421	0.0416546	ACGAGCCCCGTTGGCCCTCCACG	23
novel1598_mature	0	0	0	0	0	0.0416546	AGTCTCCCAGATCCGTGGCTGC	22
novel1598_star	0.0836652	0	0.0824852	0.0404962	0.0816842	0	ACGGTCCAGGGGAGTCTGCTT	21
novel1599_mature	0.585657	0.793747	0.494911	0	0.0816842	0.166619	TGTCAGGAGAACTGGGATGGAA	22
novel16_mature	5.01991	6.60064	5.15533	3.88764	4.1659	3.87388	CTCTGCCCGCTCTCTGTCTTACAG	24
novel16_star	0.0418326	0	0	0	0	0.166619	GTGAGGCAGGCGGGAGGCGGG	21
novel160_mature	0.250996	0.250657	0.453669	0.32397	0.326737	0.291582	GGGTTGGAGGTGTGGGCTAGAGT	23
novel160_star	0.125498	0	0	0.0809925	0.0408421	0.124964	CTGGCCCCTCCCTCCACCACC	21
novel1600_mature>novel1654_mature	0.0836652	0.0835524	0.0412426	0.0404962	0	0	TACCTGGTTGATCGTGCT	18
novel1601_mature	0.0836652	0.0417762	0.16497	0.485955	0.57179	0.583165	GGGCCATGATGACATCTGAGT	21
novel1602_mature	0.16733	0.0417762	0.16497	0.0809925	0.0408421	0.0833093	TGAGGCCGTCTCATGTGCTCT	21
novel1604_mature>novel1616_mature	0	0.0417762	0	0	0	0.0416546	TAGGCAGGACCGCAGCTGGAGTGC	24
novel1605_mature	0	0	0	0.0404962	0	0	TGAGTCTCCTGTGTTCCCCAGG	22
novel1606_mature	2.09163	2.67368	2.76326	4.85955	6.08548	4.99856	TCCCTGGGCTCTGCCTCCT	19
novel1607_mature	0.0836652	0	0.0412426	0	0	0	TAGGCTGTGCAGCCCCTTCAC	21
novel1609_mature	0.125498	0	0	0.0404962	0	0.0416546	TTGGGATCCTGGCTCCGCTGT	21
novel161_mature	0.125498	0.0835524	0.371184	0.161985	0.0408421	0.166619	CGCCGCCGCCCGGGGCTGACTCA	23
novel161_star	0	0.0417762	0.0412426	0	0	0	AGTCATCGCCGCGGCGGGGCGGG	23
novel1611_mature	0	0	0	0	0	0.0833093	CTGAGTGCCCCGCCCCGCAGG	21
novel1614_mature	0	0	0	0	0.0408421	0	TAGCATGTGGAGGAACCTGGAGC	23
novel1617_mature>novel1660_mature	0	0.0417762	0	0	0	0	CATCACCTCCCGCCCTCCCAGG	22
novel1618_mature	0.0418326	0	0	0.0809925	0	0	TGCGACCTCAGACCAGACA	19
novel162_mature	0.250996	0.334209	0.453669	0.404962	0.285895	0.333237	AGGAAGGGGCTTCTGAGCTTCT	22
novel162_star	0	0	0.0412426	0	0	0	CCCTCTGAGCCTCTCAGCCTTTCATC	26
novel1620_mature	0	0	0	0.0809925	0.245053	0	CCAACTCTGACCCTTGTCTT	20
novel1621_mature	0	0	0	0	0.0816842	0.0833093	AGAACTAGAAATCTGACTTTGT	22
novel1622_mature	0.501991	0.375986	0.329941	0.688436	0.694316	0.708129	AGAGTGTGTGTGGTTTTA	18
novel1624_mature	0.0836652	0.0417762	0.16497	0.202481	0.326737	0.166619	CTAACAGGGATGAGCTATTGTT	22
novel1624_star	0	0	0	0	0.0408421	0	CATTAGCCCATTCCTGTTTTCA	22
novel1625_mature	0.0836652	0	0	0.0404962	0.0408421	0	AGGGGGGGGCGTGGAGCTCGGTCC	24
novel1626_mature	0	0.0417762	0	0.0404962	0	0	CGGGCGGGGCGAGCGCTGGCC	21
novel1627_mature	0.0418326	0.0417762	0	0	0	0.0833093	CCCGGCGACCGAGCCTCCGCAGA	23
novel1628_mature	0	0.0417762	0	0.0809925	0.0816842	0.0416546	CTTCCATGATGGATTTCTGACT	22
novel163_mature	0.16733	0.334209	0.536154	0.404962	0.204211	0.124964	TAGTTCACCTATGTGTCTGTCC	22
novel163_star	0.0836652	0	0	0.0404962	0	0	ACAGACACACAGGTGAATTAAC	22
novel1630_mature	0	0	0	0	0.0408421	0	TCCCTGTCCTCCAGGAACTCACC	23
novel1633_mature	0	0	0	0.0404962	0	0.0416546	TCCGAGCTCTGCGCGGCTT	19
novel1633_star	0.0418326	0	0	0.0404962	0	0	ATGCTCTGGGACGCTTCT	18
novel1634_mature	0	0	0.16497	0.121489	0.0816842	0.124964	TGACTATACCTCTGATATAT	20
novel1635_mature	0	0.0417762	0.0412426	0	0.0408421	0	TGGGTCGCGGCTGGCGCTGAGG	22
novel1636_mature	0	0	0	0.0404962	0	0	TCTCAGGGACCCCGAACCTCCC	22
novel1637_mature	0	0	0.0412426	0	0.0408421	0	TAGTTTCTCTGCAGACATGAG	21
novel1637_star	0.0418326	0	0	0	0	0	AAGGTCTGCAGTTTGACTACAACA	24
novel1638_mature	0	0.125329	0	0.0809925	0	0	CCCTACTCTGCCTCGGGC	18
novel1639_mature	0.0836652	0	0.0412426	0.0404962	0	0	TATGGCCATCTTTCATTTTGCAGGA	25
novel164_mature>novel1762_mature	0.418326	0.668419	0.824852	0.404962	0.490105	0.416546	ATATCAAAGAGCTGTAAGTGTTG	23
novel164_star	0	0.0417762	0	0	0	0	ACACTCAAAGCTCTTTGGTAATT	23
novel1640_mature	0.292828	0.292433	0.453669	0	0.204211	0.124964	CTTGGAGGCGTGGGTTCT	18
novel1641_mature	0	0	0	0.0404962	0.0408421	0	TTGGACTTGACTTTCTGTGTTT	22
novel1642_mature	0.0418326	0	0	0	0.0816842	0	TGGTGCTGTCTTCCCATCTAGA	22
novel1643_mature	0.460159	0.375986	0.288698	0.283474	0.326737	0.291582	ACAGGGGGATGTAGCTCAGTGG	22
novel1644_mature	0	0	0	0	0	0.0833093	AGAACTGGGAGCCATAGACTATG	23
novel1645_mature>novel1676_mature	0	0	0	0	0.0408421	0	GGGCAGTGATGACTTGGGCTGAG	23
novel1646_mature	0	0	0	0	0.122526	0.166619	CCCCCGGCTCCTCGTGCTCA	20
novel1647_mature	0	0	0.0412426	0.0404962	0	0.0416546	CTCTGAGAGAAGGGCCCAGGAAT	23
novel1649_mature>novel1894_mature	0.0418326	0.0417762	0	0	0.0408421	0.0416546	CTCCTGGCTGTTGGTGTCCTGCAGG	25
novel165_mature	0	0.0417762	0.0412426	0	0	0.0416546	CTGAGCCAGCACTGCCATCGCG	22
novel165_star	0.0836652	0	0.0824852	0	0.0408421	0	CCAGGTGGCCGTGCTGTCTCCCC	23
novel1650_star	0	0	0	0	0	0.0416546	TTGGAGGGACGGGCCCATGGGGACG	25
novel1653_mature	0.0418326	0	0.0412426	0.121489	0	0.0833093	TTTCGGCTTCACCTCCCTCACT	22
novel1655_mature	0	0	0	0	0.0408421	0.0416546	TCCCCCAGATTGATCGGACAGC	22
novel1656_mature	0	0.0417762	0.0824852	0	0	0	GTAAGACTTCCAGGGGATCTGT	22
novel1657_mature	0.16733	0.0417762	0.16497	0.0809925	0	0.0833093	TGGGAGGAGGCCCTTGGTGAC	21
novel1658_mature	2.1753	2.38124	2.59828	10.61	11.9667	11.8299	ACACTGGTAGGCATCCTTATTTT	23
novel1659_mature	0	0	0	0	0.0816842	0.0833093	CTGGGTGTCTGAAGTCCTGAGA	22
novel166_mature	0.0836652	0.125329	0.0412426	0.0404962	0.0408421	0.0833093	TGGGCCCATCCGTCAGTCAGG	21
novel166_star	0	0	0	0	0.0408421	0	CATGCTGATGGGTGGGCCCAGA	22
novel1661_mature>novel1779_mature	0	0	0.0412426	0	0	0.0416546	TTCTCTGATGATCTGCCTGAGC	22
novel1662_mature>novel1677_mature	0	0.0417762	0.0412426	0	0	0	TCAGAAGAAATGTGTTGGAGG	21
novel1663_mature	2.42629	2.67368	2.8045	0.404962	1.22526	1.3746	ATCCCACTCCTGACACCC	18
novel1664_mature	0.0418326	0	0.0412426	0	0	0	AGGAGGGCTGGAGAGAACAGA	21
novel1666_mature	0	0.0417762	0.206213	0	0	0	AACTGAGCGACTCACTCCCAAA	22
novel1666_star	0.0836652	0	0	0	0	0	TGGAAGTGAAGTCTCTGAGTACA	23
novel1667_mature	0	0	0.0824852	0	0	0.124964	TTGACTACCTCTGCTTCTCCCTAGG	25
novel1668_mature	0	0	0.0824852	0	0	0.0416546	TGGCTGTGACCTGGCTGATGGCC	23
novel1669_mature>novel1674_mature	0.376493	0.375986	0.288698	0.121489	0.122526	0.208273	TGACTGTGATTAATAATGAGTTA	23
novel167_mature	0	0	0	0	0.0408421	0	AAAGAGTTCGTTCGGGTTTTT	21
novel1670_mature	0.0418326	0.0417762	0	0	0	0	CCGGGTTTCCGCTCAGGCAAGT	22
novel1670_star	0	0	0	0.0404962	0	0	TGCCTGAGCTCCAGGCCCGACG	22
novel1671_mature	0.0418326	0.0417762	0	0	0.0408421	0	GGCGGGGCCCTGCTAGACTTGC	22
novel1673_mature	0.0418326	0	0	0	0	0	TGACCCCCAGCCTGCCTCTGCAGC	24
novel1675_mature	0	0	0	0.0404962	0	0.0833093	CCTCCCCGTACCTGTACCAGGGT	23
novel1675_star	0.0418326	0	0	0	0	0	ACTGGTACAAGGGTTGGGAGAC	22
novel1678_mature	0.0418326	0.0417762	0.0412426	0.0404962	0	0	GTGGGCCTCGCTGGGCGTGTGG	22
novel1679_mature	0.0418326	0.0417762	0.0824852	0.0404962	0.0408421	0	TGCTCATCGTCCGGCTCCGCGCGCC	25
novel168_mature	0.0418326	0.125329	0.247456	0.121489	0.122526	0.124964	TGTGGAGATGAAGGGCTCTTCT	22
novel168_star	0	0.0417762	0	0	0	0	ACCCCCTCTCCTTCTCCACAGA	22
novel1685_mature	0.0836652	0	0.0412426	0	0	0	TGGGTCTCCCTCGCCTTCCAGA	22
novel1686_mature	0	0.0417762	0.0412426	0	0	0	TCTGCTGAGGCTGAGGCTCTGAGA	24
novel1689_mature	0	0	0.0412426	0	0	0.0416546	TGTGTCCTCCTGTGGTCCAGA	21
novel169_mature>novel1356_mature	0.0418326	0	0.0412426	0	0.122526	0.0833093	AAGGTCACACAGCCAGCCGTGGA	23
novel169_star	0	0	0	0.0809925	0.0816842	0	ACGGCAGATGGGTGGTGCTTGG	22
novel1690_mature	0	0.0835524	0.0824852	0	0	0.0833093	AGACAGGCTCGGTGACTCGGGGAAA	25
novel1691_mature	0	0	0	0.202481	0.163368	0.0833093	CCTCTGAGCAAGGCTGTGATGCG	23
novel1692_mature>novel1702_mature	0.209163	0.0835524	0.123728	0.0404962	0	0	TGGACCCTGTCATCTTGACCCTGG	24
novel1693_mature>novel1703_mature	0.0836652	0.167105	0.0824852	0	0.0408421	0.0416546	CTGGGCGGGGCGGGAGGCG	19
novel1695_mature>novel1719_mature	0.125498	0.0417762	0.0412426	0.688436	0.326737	0.54151	GGGCCGTGATGGAGCTCTGAGCCCC	25
novel1696_mature	0.0418326	0.0417762	0	0.0404962	0	0	ATCGAGAGACGCGGGCTGTTTCT	23
novel1697_mature	0.0418326	0	0	0	0	0	TTCTCTGGATGCTGAGGGCCAG	22
novel1698_mature>novel1716_mature	0.0418326	0.0417762	0	0.121489	0.122526	0.124964	GTGGAGAGAGGGGACGCGATGGG	23
novel17_mature	0.711154	1.54572	1.27852	0.607443	0.449263	0.791438	CAAAGTCTGCCTCTGCCCTCTC	22
novel17_star	0.669322	1.00263	1.19604	0.283474	0.0816842	0.54151	TCAGGGCTGGGGTGGCCTTCTGTC	24
novel170_mature	0.0836652	0.250657	0.16497	0.769428	0.816842	0.833093	GTCAGTAGGATCAAAAGACTAC	22
novel1701_mature	0.0836652	0.0417762	0.123728	0.0809925	0	0.0833093	GTCAGGGCCTTTGAAAAA	18
novel1704_mature	0.0836652	0	0.0412426	0	0	0	CTGGGAGGAAAACAGCTC	18
novel1705_mature	0	0	0	0.0404962	0	0.0416546	TTGGACTGCCATGTGCCTTACA	22
novel1706_mature	0.209163	0.0835524	0.16497	0.0404962	0	0.0416546	AAACTCCCATGGTCTGAGCAGT	22
novel1707_mature	0.0418326	0.0417762	0	0	0	0	AGGGCCCGCCCTCTCTGCAGT	21
novel1708_mature	0	0	0	0.0404962	0	0	TGACCGTGACCTGACCTTGGC	21
novel1709_mature	0	0	0	0.0404962	0.0816842	0	GTCAGCCACGAGGGGATCTGGG	22
novel171_mature	0.585657	0.417762	0.618639	0.0404962	0	0	AGGCCAGGAGACTTGGGAGCAGCC	24
novel171_star	0.250996	0.375986	0.123728	0	0	0	CTGTTCTCTCTCCTCCTCCTCC	22
novel1711_mature	0	0.0417762	0	0.161985	0.0408421	0.166619	TATAGGTGTGTACATGTGTAAT	22
novel1712_mature	0	0.0417762	0	0	0	0	TACCTGTCCTCCAGGAGCTA	20
novel1713_mature	0.334661	0.0417762	0.16497	0.161985	0.0408421	0.166619	TTTGATGATGGCCGACTGAGC	21
novel1714_mature	0.334661	0.125329	0.206213	0.485955	0.694316	0.62482	AAAGCCTGAATGAACTCTTTGA	22
novel1717_mature	0	0	0.16497	0.121489	0.0408421	0	TCCCTACCTCTTCCCTCCAGC	21
novel172_mature	0.16733	0.0417762	0.0412426	0.0404962	0.0816842	0.124964	ATTCAAGGGGGAAAAGTGAACTG	23
novel172_star	0	0	0.0824852	0.121489	0.0408421	0.0833093	GTCTCTTTTTGCCCTTTGAAGG	22
novel1720_mature	0	0	0	0.0404962	0.0816842	0.0416546	GCAGACTTGACTTTCCTGAAC	21
novel1721_mature	0.125498	0.0417762	0.123728	0.0404962	0	0	CCTCCCACACCCAAGGCT	18
novel1722_mature	0.96215	1.67105	1.40225	6.56039	7.14737	7.53949	GTGGACTTCCCTGGTAGCTC	20
novel1723_mature	0.0836652	0.0417762	0.0824852	0	0	0.0833093	TCACGTCTCTCTTGCCCACAGC	22
novel1724_mature>novel1795_mature	0	0	0	0.0404962	0	0.0416546	GAAATAGACATCTCAGATCT	20
novel1726_mature	0.0418326	0.0417762	0	0	0	0	CAGGGAGGGAGAGGAGGTG	19
novel1727_mature	0	0.167105	0	0	0	0	GCATGGATGGTTCAGTGGTAGAT	23
novel1728_mature	0	0	0	0	0	0.0416546	AGGAATGGGGCAGAGCTGGGAGC	23
novel173_mature	0.0418326	0.0417762	0.206213	0.0404962	0	0.0833093	TTCCTCCCCTGGTCCTCCACAGA	23
novel173_star	0.0418326	0	0	0.0404962	0.0408421	0.124964	TGGTGGAGGGGTAGGAGGAGTTGC	24
novel1730_mature	0	0	0.123728	0	0.0408421	0	CCGGGGCCGTGGGCGCAGCCT	21
novel1733_mature	0	0	0	0.0404962	0	0.0416546	ACTGACTGGGAGGCTCCC	18
novel1734_mature	0	0	0	0	0.0408421	0.0416546	GGAGCGGACCCCATGCCTCAGC	22
novel1735_mature	0	0	0.0824852	0.0404962	0	0	GGGACTGTTGGGATGTGCCGTA	22
novel1736_mature>novel1747_mature	0	0	0.0412426	0	0	0.0416546	TACCTGTGTGAGCGTGTGTGTG	22
novel1737_mature	0	0.0835524	0	0	0.0408421	0	ACCGCTCTGCGAGGCCTG	18
novel1737_star	0	0	0	0.0404962	0	0	AGGGCGAGGAGTGAAGGT	18
novel1738_mature	0	0	0	0	0.163368	0.0416546	TTGGGGCAAGCCCTGGACTAGT	22
novel1739_mature	0	0.0417762	0	0	0	0	TGTGATGCTCCTCTGCCCCCAGC	23
novel174_mature	0	0	0.0824852	0.0404962	0.0408421	0	TTGAACTATGATACATTGTTTC	22
novel174_star>novel175_star	0.0418326	0	0	0.0404962	0	0.0833093	AAATTGTGTCATAGTTCTTACAG	23
novel1743_mature	0.0836652	0.0417762	0.0824852	0.0404962	0	0	TGACTCAAGACTATGTGCAGCT	22
novel1748_mature	0.0836652	0	0.0412426	0.0404962	0	0	ACTGTAATAGGTGGACTG	18
novel1749_mature	0	0	0.0412426	0	0	0	ATCTGGATTGGGGTTTTCC	19
novel175_mature	0	0.125329	0	0.0404962	0.0816842	0.0416546	TTGAACTATGATACATTGTTTCA	23
novel1751_mature	0.0418326	0	0.0412426	0	0	0	CTTGGACAAACCGGGCGGGGCC	22
novel1754_mature	0	0	0	0.121489	0	0	CACACTGGCGGAAACGGAGGCTCGC	25
novel1754_star	0	0	0	0	0	0.0416546	CTGAGCCTTCTTCCCTCTCTCTG	23
novel1757_mature>novel1785_mature	0	0.0835524	0	0	0	0	TCTTCCATAGAGGGCTGGGAAC	22
novel1758_mature>novel1866_mature	0.0836652	0.125329	0	0.0404962	0.0408421	0.0416546	CTGCACCGTGCCTGTGACTGATT	23
novel176_mature	0.0418326	0	0	0.0404962	0.0816842	0.124964	AAAAACCCAAACAAACTTTCTG	22
novel176_star	0	0	0	0.121489	0.122526	0.166619	AATTGTTCATTTGGGTTTTC	20
novel1760_mature	0	0.0835524	0.16497	0	0	0.0416546	CTGGGTCTGGCTCTGGCCGGC	21
novel1761_mature	0	0	0.123728	0.0404962	0	0	AAAACCCGAACTAACTTTTG	20
novel1763_mature	0	0.0417762	0	0.0404962	0.0408421	0	CGGGCTCGGTGTGGCGGTTGGA	22
novel1765_mature	0	0.0835524	0	0	0	0	CATGTCCCAGGCCACCTCATC	21
novel1766_mature	0	0.0835524	0.0412426	0	0	0	TGGGGAACCGAGGATTATCGAAT	23
novel1767_mature	0	0	0	0.121489	0.0816842	0.0416546	AAAACTGAATGAAATTCTTGGT	22
novel1768_mature	0	0	0.0412426	0	0.122526	0	ATGGGCTCCGTACTTGTGGCA	21
novel177_mature	0.125498	0.125329	0.16497	0.161985	0.0816842	0.0833093	TCACTCTGACTCTTCCCCCAGA	22
novel177_star	0	0	0	0	0	0.0416546	TCGGGGCCAAAGAGGCAGCAGGCGC	25
novel1773_mature	0.0418326	0	0.0824852	0	0	0	TAGACCTGTACTTGCCCCCCTAC	23
novel1775_mature>novel1814_mature	0.0418326	0	0.0412426	0	0	0.0416546	ACATCTGGGCGAGAGTTCTCC	21
novel1776_mature	0	0	0	0	0.0408421	0	GGGCCCTCCCCCTCCTCGCC	20
novel1777_mature	0	0	0	0.0404962	0.0408421	0	TTTCATGTTTTCAGTGGTCTGTT	23
novel1778_mature	0	0.0417762	0	0	0.0408421	0	TTAACCGCTGAGCACTGTTGAGT	23
novel178_mature	0.0418326	0.0835524	0	0	0.0408421	0	TGGCCTGTGCCCCCGAGGGGC	21
novel178_star	0	0.0417762	0	0	0	0	TCTGGAGGGACACAGGCCAGAAC	23
novel1780_mature	0.0418326	0.0835524	0.123728	0	0.245053	0.124964	TTGTCAGCTGGGGCCAGGTTTGAGT	25
novel1781_mature	0.543824	0.292433	0.206213	0.0809925	0.122526	0	CAGCCCTGTGCTCTGCCCACA	21
novel1783_mature	0	0	0.0412426	0	0	0	GCGGAGGGACAGGGACTCC	19
novel1784_mature	0.0418326	0.0417762	0	0	0	0	TGAGCAAGGGCTGTGGATCCTGAG	24
novel1784_star	0	0	0.123728	0	0	0	CTAAGAGAGCTCTAAAGGA	19
novel1786_mature>novel1929_mature	0	0	0.0412426	0	0	0	TGGGAGCCGGAGAGGCGTGGGCT	23
novel1788_mature	0	0	0.123728	0	0.0408421	0	ATGGGCTACAGGCAGAATCTGG	22
novel1788_star	0	0.0417762	0	0	0	0	GATTCCTGTCTGTTTCCCTAGA	22
novel179_mature	0.0418326	0.0835524	0.123728	0.485955	0.0816842	0.166619	AAAACCCGGACAAACCTTTTGG	22
novel179_star	0	0.0417762	0	0.0404962	0.0408421	0.124964	CAAAGGTTCACTCGGGTTTTTC	22
novel1790_mature	0.0418326	0	0	0.0404962	0	0	TGGGCTGCGTGGAGGATCCACT	22
novel1791_mature	0	0	0.0412426	0	0.0408421	0	TAGGGGTGTGATTATCTCACG	21
novel1792_mature	0.0418326	0	0.0412426	0	0	0.0833093	TCACTTCAGCCCCTTCTCTGA	21
novel1792_star	0	0	0	0.0404962	0	0	TGGAAGGGTGGGAGCTGAAGCCC	23
novel1793_mature	0.0418326	0	0	0.0404962	0	0	GTCCTCAGCTGGAGCAGCCCTGA	23
novel1794_mature	0.0836652	0.125329	0.0412426	0.0404962	0.0408421	0.0416546	TGGGTGTGTGTGTGTGAGTGTGTGA	25
novel1796_mature	0.0418326	0.0417762	0	0	0	0	AGGCACATGGAGGGACCC	18
novel1797_mature>novel1810_mature	0.0418326	0.0417762	0	0	0	0	TGAACCCGGAGCGCGGAAGGCA	22
novel1799_mature>novel1824_mature	0.0418326	0	0	0.0404962	0	0	AAACAGGCTGAGGCCCCTGGCC	22
novel18_mature	5.85657	6.55886	7.87734	0	0.0408421	0	TGTGTGACTGGTTGACCAGAGC	22
novel18_star	0.585657	0.626643	0.577397	0	0	0	TCTGGGCCACCTAGTCACCAACC	23
novel180_mature	0.0418326	0.0835524	0.371184	0.121489	0.0816842	0.249928	TTGAGGCTCCGAGCTTCGGTG	21
novel180_star	0	0.125329	0	0	0	0	CGAGGCCCGCAGCCCCAGCCCC	22
novel1800_mature	0	0	0	0	0	0.0833093	TGGGCTGGAGAGCAGCTGGGGC	22
novel1801_mature>novel1822_mature	0	0	0	0.0404962	0	0	TTACTTCAGGTCCACCTCTGTGG	23
novel1802_mature	0	0	0.0412426	0	0.0816842	0	CAGGAGGCTGGGGAAGCT	18
novel1803_mature	0.292828	0	0.123728	0	0.122526	0	TCTGTGCCCAACCTGACGGTGTA	23
novel1804_mature	0.125498	0	0	0	0	0	TGCGTGTCCGCCGGTCCCACTTG	23
novel1804_star	0	0	0.0412426	0	0	0.0416546	CCGGGGCCGGCCGCCTGCAGCG	22
novel1805_mature	0	0.0835524	0.0824852	0.931413	0.898527	0.916402	TGTCTGTGATGTTCTCCTGAGA	22
novel1807_mature	0	0.0417762	0	0	0.0408421	0	CCCAGGAAGGCTGTGGAACTGA	22
novel1808_mature	0	0	0.0412426	0.121489	0.0816842	0.0416546	TGGCTGGAGCCAAGGACCCTGG	22
novel1808_star	0	0	0	0	0.0408421	0	GTCCCTGTGCCCTGCCTTGCC	21
novel1809_mature	0.0418326	0	0.0412426	0.0809925	0.0408421	0.0833093	TGGTGGCAGAGCCTTGGCTCCTGG	24
novel181_mature	0.16733	0.0417762	0.16497	0	0.0408421	0	GAAATCCGAATGAACTTTTTGA	22
novel1811_mature	0	0	0	0.0809925	0.122526	0.166619	GACCTCGGCTGGGCTCCGCTGG	22
novel1812_mature	0	0.0417762	0.0412426	0	0	0	TAGCCTTTCCTCCTCCCTGAGC	22
novel1813_mature	0.0418326	0	0	0	0	0	ACCACCTTGGACCAGTCGCTGCC	23
novel1817_mature	0.0836652	0.501314	0.412426	0.485955	0.57179	0.499856	ATACTGCCAGTCTCCTTCAGA	21
novel1817_star	0	0	0	0	0.0816842	0	TTGAAGGCTAATTAGCAGTAT	21
novel1818_mature	0	0	0	0	0.0408421	0	TGTCTTTGGTACTTTTTACTGGTC	24
novel1819_mature	0	0	0	0.161985	0.285895	0.208273	TGGCCTTTGACTGTGTTTCAGA	22
novel182_mature	0	0.167105	0.123728	0.121489	0.0408421	0.0833093	AAAAAATTCGTTTGGGTTTTCT	22
novel1825_mature	0	0	0	0.0404962	0.0408421	0	TCCCTGTCCTCCAGAAGCTT	20
novel1827_mature	0	0	0	0	0	0.0416546	TCTCCCGCCGGCTCTCCTCAGG	22
novel1828_mature	0.334661	0.250657	0.123728	0.526451	0.490105	0.666474	TAACATGATGGCATCTGAAA	20
novel1829_mature	0	0	0	0.0404962	0.0408421	0	GTACCCCGCCCCTTAAGACT	20
novel183_mature	0.0418326	0.0835524	0.247456	0.0404962	0.0408421	0	TGGCTGAGGATGCACTCGAGC	21
novel183_star	0.0418326	0.125329	0.123728	0	0.163368	0	TCCTGTGCCTTCCGAGCAGCCAGA	24
novel1832_mature	0.0418326	0.0417762	0	0	0	0	CCTCGGGGTAAGTGCGCTCGCTC	23
novel1832_star	0.0418326	0	0	0	0	0	GCAGTGGCGGGAGACGTAG	19
novel1833_mature	0.0836652	0.0835524	0	0	0	0	TCGGGCTCCTGGGCCGCGTGATG	23
novel1834_mature	0.0418326	0	0.0412426	0	0	0	ATTTGTGCCTGTGTGTGTGTG	21
novel1835_mature	0.0836652	0.0417762	0	0	0.0408421	0.0416546	CTCCAGGTTGCTGCCCTCCACC	22
novel1836_mature	0.16733	0.0417762	0.206213	0.728932	0.857684	0.458201	ACTGGACTTGGGGTCAGAAGGCCT	24
novel1837_mature	0	0	0	0	0	0.0416546	TGAGCTGGGGCCCAGGGAAC	20
novel1838_mature	0	0.0417762	0.0412426	0	0	0	TCCTGTCCGATCAGCTCTAGAC	22
novel1839_mature>novel1851_mature	0	0.0417762	0	0	0	0	TGCCCCTCGCCACCTCCATCCCTCA	25
novel184_mature	0.0836652	0.0835524	0.0824852	0.0404962	0.285895	0.124964	TCCATCCCCTCTTGCCCACCAGT	23
novel184_star>novel185_star	0.125498	0	0	0.0404962	0.0408421	0	TCGTGGGACAGAGTGGAAGGAG	22
novel1841_mature>novel1891_mature	0.0836652	0.0835524	0	0	0	0	TGTGCCGCCGCTGGACTGCTC	21
novel1843_mature	0.0418326	0.0835524	0	0	0	0.0416546	TTGCGGCCTCCGCGCTCCCCTCC	23
novel1843_star	0.0418326	0	0	0	0	0	TCGGCGGCGCTGCGGCCCAGC	21
novel1844_mature	0	0	0	0.0404962	0	0.0416546	ATGTTCTTTACCCTCTGGGCT	21
novel1845_mature	0	0	0	0.0809925	0	0.0416546	CCTACCAATCAGGGGACACCAGT	23
novel1847_mature	0	0	0	0	0	0.124964	AAGGGCTGGGATCCAGGC	18
novel1849_mature	0	0.0417762	0.0412426	0	0	0	ATGGCGGGGACGGGGAAGCGGC	22
novel1849_star	0	0	0.0412426	0	0	0	CGCGTGCCCCGTCCCTGCCCC	21
novel185_mature	0.209163	0	0.206213	0	0	0	TCCATCCCCTCTTGCCCACCAG	22
novel1852_mature	0	0	0	0.0809925	0.0408421	0	TGAGCCATCTCTGGACTGCTGCCC	24
novel1855_mature	0	0	0	0.121489	0	0	TGGATCAGGCAGGGAGGC	18
novel1856_mature	0	0	0	0.0809925	0	0	TTGCTTCTCTCCCTGCCCACAGG	23
novel1857_mature	0.0418326	0	0	0	0	0	GAGGAGGGACTGGGCTGGG	19
novel1858_mature	0	0	0.0412426	0.161985	0.163368	0.0416546	ATTGGCACTGCACATGATTGC	21
novel1859_mature	0.16733	0.125329	0	0	0.0408421	0	TCGGCGGGAGCGGTCCGACTCT	22
novel186_mature	0	0	0	0.121489	0.0816842	0.166619	GATGGGGAGTGACCAGGAGTGG	22
novel1860_mature	0	0.0417762	0.0412426	0	0	0	CCCTGGAAAGTCTGGAGGTGCT	22
novel1864_mature	0	0	0	0.0809925	0.0408421	0	CTCTGGGACCCGGGTCTG	18
novel1865_mature	0.0418326	0	0	0	0.0408421	0	TGTGCCCAGACCGGTCTGACTGGCC	25
novel1867_mature>novel1881_mature	0.0418326	0	0.0412426	0	0	0	ACTGGCTGTAAACCAGGTGGACA	23
novel1868_mature	0	0	0	0.0809925	0	0.0833093	TCCTGTGGATGTTTAAATCATG	22
novel1869_mature	0	0	0.0412426	0	0	0	GAGGGAGGGAGCGAGCGGGCC	21
novel187_mature	0.125498	0.208881	0.288698	0.0404962	0.163368	0.0416546	AGCCCGAGGGTCCCAAGCTGAG	22
novel187_star	0.0418326	0	0	0	0	0	GGTTTGGGCCCCCAGGGAGCTCC	23
novel1870_mature	0	0	0	0	0	0.0416546	TGCTCCTTCTCTTGCCTTCTCT	22
novel1871_mature	0.334661	0.125329	0.123728	0	0	0	TTTCTGCTTCCTCCCTGACAGT	22
novel1871_star	0	0	0.0824852	0	0	0	TCTTGGAGGATTTGTGGATGAGGCCC	26
novel1874_mature	0	0	0.0824852	0.0404962	0	0.0416546	TTGGTGGGAACAGGTGCCGGGCT	23
novel1876_mature	0.0418326	0.0417762	0	0	0	0	AGGGACGGAGCTGACAGCC	19
novel1877_mature	3.9741	4.09407	4.00053	6.96535	7.2699	6.95632	ATAATGCACATGTATGAACATA	22
novel188_mature>novel189_mature	0.0836652	0.0417762	0.0824852	0.283474	0.0816842	0	AGGCGGCCTGGGAGGTTCTCAGTG	24
novel188_star>novel189_star	0.0418326	0	0	0	0	0	ACTGACGGTCTCCCTGCCCCA	21
novel1883_mature	0	0	0.0412426	0	0	0.0416546	GACTGAATAGCCCTCTGCTAGCC	23
novel1884_mature>novel1897_mature	0	0.0417762	0.0824852	0.0809925	0.204211	0	AGGAGCCGGACCGCGCGCAGC	21
novel1885_mature>novel1903_mature	0.0418326	0.0417762	0.0412426	0.0404962	0.0816842	0.208273	CAAAAGCTCATTCAGGTTTTTC	22
novel1886_mature	0	0.0417762	0.0824852	0	0	0	TGGCAGAGAACAGGCGAT	18
novel1889_mature	0.0418326	0	0	0	0	0	GTCCAGTTTCCCAGGAATCCAT	22
novel1890_mature	0.0418326	0.125329	0	0.0404962	0.122526	0.0416546	CACCCCTGGCCTCTCCTCTGTAG	23
novel1893_mature	0.125498	0	0	0	0.0408421	0	ACCCAGGGGACTGGTTGATGGCT	23
novel1895_mature	0	0.0417762	0.0412426	0	0	0	TGCTGGAGGAGGAGCCAGGAACC	23
novel1898_mature	0.209163	0.375986	0.247456	1.70084	2.00126	2.12439	GTGCAGTGATGGAGAGCTCTGAGC	24
novel1899_mature	0	0.125329	0	0	0.0816842	0	TCCGCCTGAGGTCTTTCTCTG	21
novel19_mature	0.0836652	0.0835524	0.206213	1.0529	0.449263	0.958057	CCAGGCTGTTGGAATGTTGAC	21
novel19_star	1.75697	1.33684	1.27852	1.78183	2.28716	2.99913	TCCACATCCCTCACAGTTTGGTG	23
novel190_mature	0.16733	0.125329	0.288698	0.485955	0.530948	0.499856	AACTGCTGCCTAAACTCAGGGC	22
novel190_star	0	0	0	0.0404962	0	0.0416546	CCGAGTTTGGGCAGCAGCTCAG	22
novel1901_mature>novel1933_mature	0	0.0835524	0.0412426	0.0404962	0	0	CGTGGCCTCTGTCCCCCCAGT	21
novel1902_mature	0.125498	0	0	0.0404962	0.0816842	0	CGTGCTGGCGGCCGGCAGCGCC	22
novel1904_mature	0	0	0	0.0404962	0	0	TGAACTTCTTGGCCAGCCCAAT	22
novel1905_mature	0.209163	0.250657	0.16497	0.526451	0.285895	0.54151	TGGTGTGATGAGAACTGATT	20
novel1906_mature	0	0.0417762	0	0.0404962	0.0408421	0.291582	CTCCCCTCGGGCTGGGAGCCTTT	23
novel1907_mature	0	0.0417762	0	0	0	0	TCTGCTGTGCTGTGCCTCTTCT	22
novel1908_mature	0	0.0835524	0	0	0	0	TGAGGTGGTAGTTTGTGCGGG	21
novel1909_mature	0.125498	0.0417762	0.0412426	0.121489	0.245053	0.166619	CTTCCTCTGTTCTCTCGCCAGT	22
novel191_mature	0.209163	0.125329	0.247456	0.364466	0.163368	0.124964	TACGGAGATGAGAGGTCAGACT	22
novel191_star	0	0	0.0412426	0.0404962	0	0	CTCTGACCTCCTCTCTCTGTCA	22
novel1910_mature	0	0.0417762	0	0.0404962	0	0	TCTGGTGTGGAATTGATGATTGTT	24
novel1911_mature	0	0	0.123728	0.0404962	0.0816842	0.124964	AGAGATGATGACTGTATGCTGACT	24
novel1912_mature	0.0418326	0	0.0412426	0.0404962	0.0408421	0	TGCCCTGTTCAGTCTGAG	18
novel1914_mature	4.43426	5.05492	3.95929	4.17111	3.43074	3.83223	GCGGTTAGGATTCCTGGTTTTC	22
novel1915_mature	1.00398	1.37861	1.40225	0.404962	0.612632	1.12468	TAGATCTGGGGTAGGGCCTGGGAA	24
novel1917_mature>novel1926_mature	0	0	0	0.0809925	0.0408421	0.0416546	CGCTCTGATGCTCCTGACT	19
novel1918_mature	0	0.0417762	0	0	0	0	TGGAAAGTGAGTAGAAAAGTTTT	23
novel1919_mature	0	0.0417762	0	0	0	0	AAGCGGGCGGCGCGCTCTCCACG	23
novel192_mature	0.16733	0.125329	0.0824852	0.161985	0.408421	0.124964	AAAAAGTTCGTTGGGGTTTTCC	22
novel1922_mature	0	0.0835524	0	0.0404962	0	0	TAGGGGTGGTCTGTTCTGGGCGT	23
novel1923_mature	0	0	0.0824852	0	0	0	TCGTCGTCGTCGTCGTCCGAGG	22
novel1924_mature	0.0418326	0.167105	0.0412426	0.0404962	0.0408421	0.166619	TAGATTGAAGCCAGTTAGT	19
novel1925_mature	0	0	0	0	0.0408421	0.0416546	CCATCCTCAGCAGTAGGGACTCT	23
novel1927_mature	0	0	0	0	0.0408421	0	TCAGTGCTGGTGCAGGGTT	19
novel1928_mature	0.0418326	0	0	0.0404962	0.0408421	0	GCTGTGACTTGGGTTGTATTC	21
novel193_mature	0.125498	0.125329	0.0412426	0.242977	0.163368	0	TAGCGGGCCTGTGTGGTGGGAC	22
novel1930_mature	0	0	0	0.161985	0.0816842	0.124964	TGGAACCCGAAGATATGGAGCA	22
novel1931_mature	0.0836652	0	0.123728	0	0	0	TGGGGACGCGGCGGCGGCCGGAG	23
novel1932_mature	0	0	0.0412426	0.0809925	0.0816842	0	TGGCGGCCATGGCGGTCTCGGA	22
novel1934_mature	0	0	0	0	0.0408421	0	TGCCATCTGGATTCTCTGCCATCC	24
novel1934_star>novel1945_star	0	0	0	0	0.0408421	0	TAGGTGGGAAGTCTAGTAGGCA	22
novel1935_mature	0.0836652	0	0	0	0.0408421	0	TTCACAGTGGCTTCTGCA	18
novel1937_mature	0	0	0	0	0	0.0416546	TGAGGGGCTGGAGAGGCTGG	20
novel1938_mature	0	0.0417762	0	0	0.0408421	0.0416546	CCAGCCTCATCCCTACCCTGCTC	23
novel1938_star	0.0418326	0	0	0	0.0408421	0	TGGCAGGGCAGGTGTGTGCTTCGTG	25
novel1939_mature	0	0	0	0	0	0.0416546	TCTGAGCTCTGCTGTGTCTTAG	22
novel194_star	0.0418326	0	0.0824852	0	0	0	CACAAAGTTTGTTCGGGTTTT	21
novel1940_mature	0	0	0	0.0404962	0	0	CCGCGGGCTGCTCGGCCGCTG	21
novel1941_mature	0.0418326	0	0	0.0404962	0.0816842	0	ATTATTTAGGAAAGAAAGGATG	22
novel1943_mature	0	0.0417762	0.0412426	0	0	0	TCACCATCTTCCAAAGCCAGCT	22
novel1945_mature	0	0	0	0	0	0.124964	TGCCATCTGGATTCTCTGCCATC	23
novel1946_mature	0	0	0	0	0	0.0833093	ACCCTTGCCACGCTCCCTCCAGG	23
novel1947_mature	0.0836652	0.0417762	0.0824852	0	0	0	ATGTGGGCCACTCATCTAATGA	22
novel195_star	0	0	0.0412426	0.161985	0.0408421	0.124964	AAGAAGTTCGTTCAGGTTTTC	21
novel1950_mature	0	0	0.16497	0.0404962	0	0.0416546	TGAGGACTGAGGTCAGCAGCTCC	23
novel1950_star	0	0	0	0	0	0.0416546	AGCTGCTCACCTCCAGTCCCGGA	23
novel1951_mature	0	0.0417762	0	0	0	0	CATTTCTCTCCCTCTCTCCCCCAG	24
novel1952_mature	0	0	0.0412426	0	0	0.124964	TCTTGGCGGGATAACGTGCGC	21
novel1954_mature	0	0.0417762	0	0	0	0	TTGCTCTTCCCCGCCCCTCAGC	22
novel1956_mature	0.209163	0.125329	0.16497	0	0.0408421	0.124964	ATGCGGGGTCTTTAGTTGTGGTA	23
novel1957_mature	0	0.0835524	0.0412426	0.0404962	0.0408421	0	ATAGTCTGGTTTCTCTTA	18
novel1958_mature	0	0	0.0412426	0.0809925	0.122526	0.0833093	AGGGTCTGCACCAACTCCACGT	22
novel196_mature	0	0.0835524	0.16497	0.121489	0.122526	0.124964	TGGAGGGTCTGTGGTCAGAGGCGT	24
novel196_star	0.0418326	0	0	0.0809925	0.122526	0.0416546	CTTGACCGTGCACACTCCTGA	21
novel1960_mature	0	0	0	0.0404962	0	0	TGCATTCAGAGAGGAGCCCAGA	22
novel1962_mature	0	0.0417762	0	0	0.0408421	0	TTATACCTTGTTTGTACCCGCC	22
novel1963_mature	0	0	0	0	0	0.0416546	CATTTACTCTGCTCTTTCTTTCAG	24
novel1964_mature	0	0.0835524	0.0412426	0.0809925	0.0816842	0.0416546	TCTTACCTGTGTTCTGAGAAAT	22
novel1965_mature	0.0418326	0	0.0412426	0	0.0408421	0	ATTCTCGGCTGAACTTGTTTCT	22
novel1966_mature	0.0836652	0	0	0	0	0	CAGGGAGTGGCTTGGACACTGA	22
novel1966_star	0	0	0.0412426	0.0809925	0	0	TCAGTGCCCGTGTCCACCCCCTG	23
novel1967_mature	0	0	0.0824852	0	0	0	GTGAGAGCCTGGATAGCTA	19
novel1968_mature	0	0	0	0	0.0816842	0.0416546	ATTGTATTGTAGTCAGTG	18
novel1969_mature	0.0836652	0	0	0	0	0.0416546	TGTGGCTCTCTCTCTTCCTTAGA	23
novel197_mature>novel1718_mature	0	0.0835524	0	0	0.0816842	0.0416546	TTCCGCCCTTGGCCCCGCAGG	21
novel197_star	0.125498	0	0	0	0.0816842	0	AAGCGGGGCTGGGAGTGACGGATGC	25
novel1970_mature	0	0	0.0824852	0.0404962	0	0.374892	AGACGATGATGTGTCTCTGAGG	22
novel198_mature	0.125498	0.125329	0.0824852	0.931413	1.26611	1.04137	ATTAAGCTGTTTTGTGAGACATTC	24
novel198_star	0.0418326	0	0	0	0	0	ATAATTCACGGAGCTAGCGTTGTTGC	26
novel199_mature	0.250996	0.167105	0.0824852	0.0404962	0.0816842	0.124964	TGGGTTGGTCTAAAAGTTCGTT	22
novel2_mature	15.7709	16.418	18.8891	27.0515	26.4249	29.7831	GAGAGTTCCCTGGACAGCAAGGA	23
novel2_star	3.8486	3.46742	3.0932	5.3455	5.30948	5.49841	CTTGCTGTCCAGGGAACTCTCA	22
novel20_mature	1.9243	2.04703	2.2271	0.728932	0.857684	1.04137	TGACTAGGGACTGGCCCCAGGGC	23
novel20_star	0.418326	0.417762	0.371184	0.161985	0.408421	0.291582	CTGTGGCCATTCCTGGTGAGT	21
novel200_mature	0	0	0.0824852	0.0809925	0.0816842	0.0416546	TCTGTGGACGGAGACCCCGC	20
novel200_star	0.0836652	0.125329	0	0.0404962	0.0408421	0.124964	TGGGGTTCTCCGTTCTCAGCAGCC	24
novel201_mature	0	0	0	0.0404962	0	0	TGAAAAGTTCCTTCGGGTTTTC	22
novel201_star	0	0	0	0	0	0.0416546	GAAACCTAAATGAACTTTTTGT	22
novel202_mature	0.16733	0.0835524	0.247456	0.121489	0.122526	0.458201	AAGGTCTGGGGGTTCTCTCCATC	23
novel203_mature	0.0418326	0.0417762	0	0.0404962	0.204211	0.416546	CTCCCAGGGTTGGCAGCTCAGC	22
novel204_mature	0.0836652	0	0.0824852	0	0.0408421	0.124964	TTGCTCCCTCCACACCTCCAGA	22
novel204_star	0	0.0417762	0	0	0	0	AGGAAGTGAGGAAGGAGCTAGAGC	24
novel205_mature	0	0	0.0412426	0.121489	0.204211	0.0416546	TCGGCTTCCGTGCTTGTGGCTCC	23
novel205_star	0.0836652	0	0	0.0809925	0	0.124964	AGCACAGGCTCGGGAGTTGTGG	22
novel206_mature	0.0836652	0	0.123728	0.0809925	0	0.0416546	AAATTCAAATGAACTTTTTGGT	22
novel206_star	0.0418326	0	0.0824852	0.0404962	0.0408421	0.0833093	CAAAAAAGTTTGTTTGGATTTT	22
novel207_mature	0.0418326	0.0835524	0	0	0.0408421	0	CTTTACCATGCCGTCTCTTTG	21
novel207_star	0.0836652	0	0.0824852	0	0	0	AAGGAGCCTGCGTGGTGAAGC	21
novel208_mature	0.376493	1.00263	0.618639	0	0	0	TCCCAGCTGGTCATTAATCCTC	22
novel208_star	0.16733	0.125329	0.123728	0	0	0	GAATTAATGGCTGGCTGGGAGG	22
novel209_mature	0.0836652	0.0417762	0.123728	0.0404962	0	0.0833093	CGCTCCTCCTCCTCTGTGCCT	21
novel209_star	0	0	0	0	0	0.124964	CACCGAGGAGCAGCAGCAGGAGG	23
novel21_mature	0	0	0	7.4918	6.984	5.16517	TTCTGCCCCTCGGTGTGCGACGCC	24
novel21_star>novel1130_star	0	0	0	0.364466	0.245053	0.249928	ACGCCACAGCGCGGGGCAGGAAGG	24
novel210_mature	0	0	0	0.0809925	0.122526	0.0416546	AGGAGAGCTCCAGCCCCACGGT	22
novel210_star	0.0418326	0	0.0412426	0	0	0	CTGGGGAAGGAGCCCTGCCC	20
novel211_mature	0	0	0	0.0809925	0.0816842	0.0416546	TAGGGGAGGTGGGGTGGTCAGC	22
novel211_star	0	0	0	0.0404962	0.122526	0.0833093	ACTGATCACCTCCAACTCCTATC	23
novel212_mature>novel214_mature	0.0418326	0.0835524	0.0824852	0	0.0408421	0.124964	TACCTTGGCTGTTCTAACCATA	22
novel212_star>novel214_star	0	0	0	0	0	0.0416546	ATGGTTAGAACAGCCAAGATC	21
novel213_mature	0.0418326	0	0.0412426	0.121489	0.0408421	0.249928	TATTGCACTCGTCCGGCCTCC	21
novel213_star	0.0418326	0	0.0412426	0.0404962	0.0408421	0.0416546	AGGGACAGGACGCGGTGCAGTGTT	24
novel216_mature	0.0836652	0.0835524	0.0824852	0.364466	0.245053	0.0833093	GGCCTCCCTGTAATGCTCTGCT	22
novel216_star	0	0	0	0	0.0408421	0	AGAGCATTACAGGGAGGGTC	20
novel218_mature>novel222_mature	0.16733	0.334209	0.247456	0.161985	0.0408421	0.124964	TGGCGGAGCCTGGGCTGTGGGT	22
novel218_star>novel222_star	0	0	0.0824852	0	0	0	CTGTCAACCTGGGGTCCCCAGC	22
novel219_mature>novel221_mature	0.96215	0.292433	0.371184	0.32397	0.245053	0.249928	CGGGCACCTCACCGACCCTGTGC	23
novel219_star>novel221_star	0	0	0	0	0	0.0416546	CTGGAGAAGGGGAGGAGCTGT	21
novel22_mature	0.585657	0.375986	0.577397	1.01241	0.776	0.916402	AAAAACCTGAATGAACGCTTT	21
novel22_star	0.292828	0.208881	0.371184	0.121489	0	0.124964	AAGAGTTCATTCAGGTTTTTTG	22
novel220_mature	0.0836652	0.250657	0.371184	0.607443	0.57179	0.249928	TATTAATACACATTGGATTTCT	22
novel220_star	0	0.0417762	0.0412426	0.0404962	0.0408421	0	AAATCCAGTGTGTATTCTTTATT	23
novel223_mature	0.0418326	0.0417762	0	0.0404962	0	0	TCCCCGTGGCTCCCTTCCATC	21
novel223_star	0	0	0	0.0809925	0	0	AGGAGGGGTGCTGGGGAAGGGCCGG	25
novel224_mature	0.0418326	0.0835524	0.0412426	0.0404962	0	0.0416546	ATGAAAAGGGCTATAGTCGGTG	22
novel224_star	0	0	0	0.0404962	0.0816842	0.208273	TGGATTATAGCCTTTTTCATACT	23
novel225_mature	0.16733	0.208881	0.288698	0.364466	0.245053	0.0416546	GGAGGGCCAGGGGCTCTGGTC	21
novel225_star	0	0	0.0412426	0	0.0408421	0	ACCAGACCCTTGGCCCTTGCAGC	23
novel226_mature	0.16733	0.250657	0	0.0809925	0.285895	0.208273	TCTCGGCCCCCAGACCCTGCTG	22
novel226_star	0.0418326	0	0.0824852	0	0	0	AACAGGGCCTGGAGCCGAGTC	21
novel227_mature	0.292828	0.208881	0.16497	0.32397	0.163368	0.208273	TGGAATCCTGGGAGCCAGGCTGA	23
novel227_star	0	0	0	0.0809925	0	0.0416546	ACCTGTGTCCCGGGCTTCCTTGT	23
novel229_mature	0.0836652	0	0.0824852	0.202481	0.285895	0.458201	AGGAACCCAGATGAACTTTCT	21
novel229_star	0	0.0417762	0.0824852	0	0.204211	0.0416546	AACAGTTCACTTGGGTTTTTCC	22
novel23_mature	1.00398	0.334209	0.412426	20.5721	19.4408	18.5363	AACTTTTGCCCCTAGTAACGGACT	24
novel23_star	0	0	0	0	0	0.0416546	TCCGTGCAGGAGGCAAAGC	19
novel230_mature	0	0.208881	0.0824852	0.0404962	0.0408421	0.0416546	AATTTTCAGTGCCTCCATCTAG	22
novel231_mature	0.209163	0.0417762	0.123728	0.0404962	0.0408421	0.291582	TTGGACAGGTATGTGGGGCATGGGG	25
novel232_mature	0	0.0835524	0.288698	0.283474	0.367579	0.666474	TAGGCTTCAGCAGTATGTGAACT	23
novel232_star	0	0	0	0.0809925	0.0408421	0.0833093	TTCACATACTGGTAAGGCTATGCT	24
novel233_mature	0.0418326	0.0835524	0.0824852	0.202481	0.204211	0	AGCGGGGCAGGGAGCTCACTGG	22
novel233_star	0	0	0	0.0809925	0.0408421	0.124964	AGTGATGTCTCTTCCTTTGCAGT	23
novel234_mature	0.0418326	0.125329	0.0412426	0.0809925	0.0408421	0.0416546	GTGGGGGCGGTGATGGGACTG	21
novel234_star	0	0	0	0	0.0408421	0	AGCCCCTTCCCGCTCCCCAGC	21
novel235_mature	0.209163	0.292433	0.16497	0.0809925	0	0	TAGACAGACGACTTTCCTCCATC	23
novel235_star	0.0836652	0	0.0412426	0	0	0	TGAGGGGTGTCGGGTGTTGAGG	22
novel236_mature	0.292828	0.250657	0.123728	0.0809925	0.122526	0.0833093	AAATGGAAGTAGTAGGATAGT	21
novel236_star	0.125498	0.167105	0.0412426	0	0	0.0833093	TCTCTTGCTTCTTCCATCAACCA	23
novel237_mature	0.0418326	0	0.123728	0.161985	0.122526	0.124964	ATGTACTAGATAGCAGCCTCT	21
novel237_star	0	0	0	0	0.0408421	0	CAGGCTGCGGTCTAGTCCAGGA	22
novel238_mature>novel1186_mature	0	0	0	0.121489	0.122526	0.249928	CTGCTCGGCGCACTCGCTCCTC	22
novel239_mature	0.125498	0.0835524	0	0	0.163368	0.124964	TCTCCTCTTCCCCTTCCCTACA	22
novel239_star	0	0	0.0412426	0	0	0	TCAGGGAAGGGGCGGAAGGGGAGG	24
novel24_mature	1.58964	2.33947	2.14462	5.02153	5.75874	4.29043	TAGGCCTGTACTCCATCCAGCTGG	24
novel24_star	0	0.0417762	0	0	0.0408421	0.0416546	GCAAGGGGAACAGGCCTGGGG	21
novel240_mature	0.0836652	0.0417762	0.0824852	0.161985	0.204211	0.208273	ATCCTCTGTGTTCCTCTCTCT	21
novel240_star	0	0	0	0	0	0.0416546	GAGAGATGTGCACAGCAGATGC	22
novel241_mature	0.16733	0	0.0412426	0.161985	0.0816842	0	AAAAAGTTCATTCAGGTTTTTC	22
novel241_star	0	0	0	0	0.122526	0.124964	AAATCCCGAACAAACTTTTTA	21
novel242_mature	0.0418326	0	0.0824852	0.445459	0.204211	0.333237	ATGCTCTGGTCTCCCCCGACAG	22
novel242_star	0	0	0	0.0404962	0.0408421	0.124964	AACCGGGGGATCACCATGGTTTGA	24
novel243_mature	0	0.0417762	0.0412426	0	0.204211	0	CTGAAAGAACTTTCTGGCCAAC	22
novel244_mature>novel1900_mature	0.0418326	0.0417762	0	0.121489	0.122526	0.374892	TCAGTCACTTTCTGTTAGCGCT	22
novel244_star	0	0	0	0	0.0408421	0	TGCTAACAGAAAGTGACTATGT	22
novel245_mature	0	0.0417762	0.0824852	0.0404962	0.204211	0.166619	CTCAATATGCTCTTGGATTTGT	22
novel245_star	0	0	0	0.121489	0.0408421	0	AAATCCAAGAGCATACTGAGT	21
novel246_star	0.16733	0	0	0	0	0	GATAGTCAGCCAGTCCCTGT	20
novel247_mature>novel291_mature>novel554_mature>novel772_mature	0.0418326	0.0417762	0.0824852	0.0809925	0.0408421	0	AAAAATCCAAGCGAACTTTTTG	22
novel248_star	0.0418326	0.0417762	0	0.0404962	0	0.0416546	CCCAGGGCCCTCTAGCTTACC	21
novel249_mature	0.0418326	0	0.0412426	0	0	0.0416546	TCACCACCATGGGCCCAGGTTC	22
novel249_star>novel252_star	0	0	0.0412426	0	0	0.0833093	ATGCTGGGTCCCTGGTGGTCT	21
novel25_mature	1.9243	2.08881	2.39207	2.02481	1.96042	2.33266	AGGACCTGACTTGCTGTGGCCAGC	24
novel25_star	0.96215	1.25329	1.52598	0.728932	0.939369	1.20798	TGCCCAGCTCCTCCAGCCCTCC	22
novel250_mature>novel251_mature	0.125498	0.0835524	0.0412426	0.0404962	0	0.0416546	CTCCTCTCCCGCTTCCCCCTCT	22
novel250_star>novel251_star	0.0836652	0.208881	0.0412426	0	0	0	AGAGGGAAGCGGAGAGCGAGAGGA	24
novel252_mature	0.0836652	0.0417762	0.0412426	0.0404962	0	0.0416546	TCACCACCATGGGCCCAGGTTCT	23
novel253_mature	0.0418326	0	0	0.0809925	0.163368	0.124964	CTGGAGACCAGCGGGCTGTCT	21
novel253_star	0	0	0	0.0809925	0	0.0416546	CAGTCCCCTGTTCTCTACAAAC	22
novel254_star	0.0418326	0	0.0824852	0.0809925	0	0	GCAACATGATGATGATACTGAGA	23
novel255_mature	0.0418326	0	0	0	0	0	AAGCCTGAACAAGCTTTTTGGT	22
novel256_mature>novel1632_mature	0	0	0	0.242977	0.530948	0.333237	TGTGTGGGCTAACCTGACCTTTC	23
novel256_star	0	0	0	0	0.0408421	0	AAGGAAGGTAAGCCGGCAGG	20
novel257_mature	0.0836652	0.292433	0.0412426	0.32397	0.0816842	0.0416546	CGGGCCCGACTCCCTCTCCAGA	22
novel257_star	0	0.0417762	0	0	0	0.166619	CGGGGTGGTGGAGCCGGGCCTCAC	24
novel258_mature>novel261_mature	0.125498	0.292433	0.206213	0.0404962	0	0.0416546	TTTTTAAATTTGCTGACACCTGAT	24
novel258_star>novel261_star	0	0.0417762	0	0	0	0	TCAGGTGTCAGCAAATTTAAAA	22
novel259_mature	0.16733	0	0.123728	0.121489	0.163368	0.0416546	TGGGGTGTGGGGTGTGTGTGAA	22
novel26_star	0.0836652	0	0.0412426	0.0809925	0.0408421	0	AAAACCCAAACAAATCTTTTGG	22
novel260_mature>novel264_mature	0	0	0.123728	0	0.122526	0	TGGCTACTGGGATCCGGGCAGC	22
novel260_star>novel264_star	0.0418326	0	0.0412426	0.0404962	0	0	TGCCTGGATCCCAGTAGCCTGG	22
novel263_mature	0.0418326	0.0417762	0	0.0809925	0.0408421	0.0833093	TGGGTTGCTTCTGTCCTCAGT	21
novel263_star	0.125498	0	0.0824852	0.121489	0.204211	0.0416546	TGGGACAGGGCTGATCTGGGCC	22
novel265_mature	0.0418326	0.0835524	0.0824852	0	0	0.0416546	CTTCCTCACACTTCCCGGGCAGG	23
novel266_mature	0.0418326	0	0	0	0.0816842	0.124964	TTAATTTTTGCAAGGCTTTTC	21
novel266_star	0	0	0	0.0404962	0	0	AAAGCCTTGCAAAAATTAATT	21
novel267_mature	0.16733	0.125329	0.0824852	0.0809925	0.0408421	0.166619	CCAGGAGCTGCCGGCACAGGGC	22
novel267_star	0	0	0.0412426	0	0.0408421	0	TGTGTGCCGCCAGCTCCCTCCAGG	24
novel268_mature	23.6354	26.9874	26.9727	13.3638	12.3343	14.6624	TTCGCTCCCCACAGACCCAGAGCCG	25
novel268_star	0	0	0.0412426	0	0	0	CTCTGGTGGACTGAGGGGGGCGACGC	26
novel269_mature>novel655_mature	0.0418326	0.0417762	0.0412426	0.0404962	0.0408421	0.0416546	TTCTCCTGGTCTCTTCCCTCAGT	23
novel27_mature	2.71912	1.29506	2.02089	2.59176	1.87874	2.70755	ATCCTGGACTTGCGGACAGAGAGC	24
novel27_star	0	0.0417762	0.0824852	0	0	0.0833093	CCTCTCCCCGAGTACAGGAAAT	22
novel270_mature	0.0418326	0	0	0	0.0408421	0	TGTCCTGCTTGTCTCCTCCCAGA	23
novel270_star	0.125498	0.0835524	0.123728	0.0809925	0.0816842	0	TGGTGGGGTGTCTACAGGACAGC	23
novel271_mature>novel303_mature	0.250996	0.0417762	0.0824852	0.121489	0.0816842	0.124964	AAAATCCAAGGGAACTTTTTGG	22
novel272_mature	0.0418326	0.167105	0	0	0	0.249928	AAAGCCTTGCAAAAATTAATT	21
novel272_star	0	0	0	0.0809925	0	0	TTAATTTTTGCAAGGCTTTTC	21
novel273_mature	0.0418326	0.0417762	0.0412426	0.0404962	0	0	CGCCAGCCCGCCCGCCAGCCAGT	23
novel273_star	0	0	0	0	0.0408421	0	GCTCCGGGTCGGCTGGGAGGCG	22
novel274_mature	0.0418326	0.0417762	0.0824852	0.0404962	0	0.0833093	TGGCCCACTCCTTCCTCAACAGGA	24
novel274_star	0	0	0.0824852	0.0404962	0	0.0833093	TGTATCTGGAAGGAGTGGGATATT	24
novel275_mature	0	0.0417762	0	0.0404962	0	0	ATGGGCAGGGTCTCGGGAGGAGGGG	25
novel275_star	0.0836652	0	0	0.0404962	0	0.0416546	TCCGCCTCCTGTCCTCTGCCCTC	23
novel276_mature	0	0.0417762	0.0412426	0	0.122526	0.0416546	TCTGTGGCTGGGCTGCTGGCCA	22
novel276_star	0	0	0.0412426	0.0404962	0	0	CCAGGGCAGGGCCACAGACG	20
novel277_mature>novel278_mature	0	0	0	0.0404962	0	0.0416546	GTCTCTGGCTGGAGGGAGCCAG	22
novel277_star>novel278_star	0	0	0	0	0.0816842	0.0416546	GCTCCCTCCAGCCAGAGACCCT	22
novel279_mature	0.0836652	0.167105	0.0824852	0	0	0	CACCACTGCACAGCTGTCACA	21
novel279_star	0	0	0	0	0.0408421	0	AGACCAGCTGGCTGCCTGTGAGTGG	25
novel28_mature	0.920317	0.54309	1.07231	0.0809925	0.163368	0.166619	TTGGGCGCGCTCGGCGGAAACTG	23
novel28_star	0	0	0.0824852	0	0	0	TTCTTTCCTCCCCCGCCCAGA	21
novel280_mature	0.209163	0.417762	0.123728	0.0404962	0.0408421	0.166619	TCTGCCTCCTTTCCTCCCAGT	21
novel280_star	0	0.167105	0.0412426	0.0404962	0	0	TTGAGGAGGGCGGGGAAGCGGACA	24
novel281_mature	0.0836652	0.125329	0.206213	0.0809925	0.204211	0.166619	CTCATTCTCACTGTTTTAACAT	22
novel281_star	0.0418326	0.0417762	0	0	0	0	TTGAAACTGGGTGAATGTAGCT	22
novel282_mature	0.0836652	0	0	0.0404962	0	0	TCCAGGGTCCGGTGCTCACGT	21
novel282_star	0.0418326	0	0	0	0	0	TGGTCCTGGGCCGTCTGGAACCC	23
novel283_mature	0	0	0	0	0.122526	0.124964	TATAATCTACTGTACATTGCTT	22
novel283_star	0	0.125329	0	0	0.0816842	0.0833093	CAATGTGTAGTAGATTATAGCCT	23
novel284_mature	0.0418326	0.208881	0.123728	0.202481	0.122526	0	TCTGGGTTGGCCAAAGAGATCTTAC	25
novel284_star	0	0.0417762	0	0	0	0	GTGGACTTTTTGGCCAACCCAGT	23
novel285_mature	0.0836652	0	0.0412426	0.0404962	0	0	AGAGCTCCCTTCCACCTTCCCGG	23
novel285_star	0.0836652	0	0	0	0	0.0833093	TGGAGGGCGGATCGGGCGGCTTTTCT	26
novel286_mature	0.125498	0.125329	0.0412426	0.566947	0.653474	0.583165	TCTCCTGATCTGTAAGACTGTT	22
novel286_star	0	0	0	0.0809925	0	0.0416546	ATTGTCTTACAGATCAGGAAGCT	23
novel287_mature	0	0.0835524	0.123728	0.0404962	0	0.166619	CGGCTGGGCCTGTCGCCGCTCT	22
novel287_star	0	0.0417762	0	0	0	0	CGGCGGCGGCGGCTGCGGCTCGC	23
novel288_mature	0.209163	0.167105	0.16497	0.161985	0.163368	0.249928	AGGACGACGTCGCCGCCTGCGCG	23
novel289_mature	0	0	0.0412426	0.0809925	0.122526	0.0416546	GTGCTGGGAGCTGTAGTCCCTG	22
novel289_star	0.0418326	0.0417762	0	0	0	0	AGGACTACAACTCCCATCGTGC	22
novel29_mature	0.0836652	0.0417762	0	0.809925	0.245053	0.291582	TCACAGTGAACCGTCTCTTT	20
novel29_star	0	0.0417762	0	8.34222	7.02484	7.91438	GGGGGCCGAGGCACTGTCCGAGA	23
novel290_mature	0.0836652	0	0.0824852	0.121489	0.0408421	0.124964	TTACAGCCTGACCCTTCTCTGT	22
novel290_star	0	0	0	0.0809925	0.0408421	0.0416546	TGAGGGGGGCCTGACTGTTTGC	22
novel292_mature	0	0.208881	0.0412426	0.0404962	0.0408421	0.0833093	AAGTTCATTCGGGCTTTTCCA	21
novel293_mature>novel296_mature	0.16733	0	0.0824852	0.0404962	0.0408421	0	CCCGCGGGGCGCGGAGCCGAGG	22
novel293_star>novel296_star	0	0	0	0.0809925	0	0	TCGGCCCCGGTCCCCGTGCGG	21
novel294_mature	0.0418326	0.0417762	0	0.0809925	0	0.124964	TGTCCAATGAGATTTCAAACT	21
novel294_star	0	0	0	0.0404962	0	0	GTTTGAAATTTCATTGGGAAG	21
novel295_mature	0.0418326	0.0417762	0.247456	0	0	0.0416546	CATGGGGGGGGACACTGACCC	21
novel297_mature	0.0418326	0.0417762	0	0	0.0408421	0.0833093	CTGCGGGGTCCCCATGGGCTGGG	23
novel297_star	0	0	0	0.0404962	0	0	CAGCCCCGGGGTCCCTGCAGTC	22
novel298_mature	0	0	0	0.202481	0.122526	0.208273	CAAATTTACCTGAATGTTCTCT	22
novel298_star	0	0	0	0.121489	0.122526	0.124964	TAGGACCTTCAGTTAAACTAGA	22
novel299_mature>novel300_mature	0	0.0835524	0.0412426	0.0809925	0	0.124964	TGACCTTAGAGCGAGCTGCCCAG	23
novel299_star>novel300_star	0	0.0835524	0	0.0404962	0.122526	0	CAGCGGCTTGCCTGAGGTCAGT	22
novel3_mature	2.0498	1.7546	2.72201	10.7315	11.64	12.4964	CTTCCACTGTGGAGTTCCTGG	21
novel3_star	0	0	0.0412426	0	0	0	AGGAATTCCCTGGTGGTCCAGT	22
novel30_mature	0.0418326	0.125329	0.0824852	0.32397	0.285895	0.62482	AAAAGCCCGAATGAACTTTTTGG	23
novel301_mature	0.0836652	0	0	0.0809925	0.204211	0.0833093	TTCCTTTTCTCTGCCTCCCTGAGC	24
novel301_star	0	0	0	0.0404962	0	0	TGGGGTGCAGAATAAGGACC	20
novel302_mature>novel304_mature	0.0418326	0	0.123728	0	0.285895	0.249928	CCCCGCGACGTGACCGCTGAGGA	23
novel302_star>novel304_star	0	0	0	0.0404962	0	0	TCGGCGGGCCGTGCGCGGAGGGC	23
novel305_mature	0	0	0	0.0404962	0	0.0833093	ATCTGTTCAAACTCAAAGGTC	21
novel305_star	0	0	0	0.0404962	0	0.0833093	ACATTTGAGTTTGGGCTACT	20
novel306_mature	0.209163	0.167105	0.0824852	0.202481	0.245053	0.249928	GTTGTTGAAGCCTTGCTAGGA	21
novel307_mature	0.0418326	0	0	0.0404962	0	0	ACGGCAGATGGGTGGTGCTTGG	22
novel307_star	0.0418326	0.0835524	0.0824852	0	0	0	AAGGTCACCAGCCAGCCGTGGAA	23
novel308_mature	0.0836652	0.0417762	0	0.0404962	0	0	CGTGGGCGTGGCGGTGCTGGAGC	23
novel308_star	0	0	0.0824852	0	0	0	TCCGCCCTCTTCGCCCACGCTG	22
novel309_mature	0.0418326	0.125329	0.0412426	0	0.0408421	0	TTGGGGTCTGGGAGCCCTCACC	22
novel31_mature	0.250996	0.125329	0.206213	0.283474	0.204211	0.291582	TTTGGTCTTTTTTCCTTGGCAGA	23
novel31_star	0.209163	0.54309	0.577397	1.13389	0.816842	0.958057	TTGGCTAGGGAGGAATGCTGAACT	24
novel310_mature	0	0.0417762	0.0412426	0.202481	0.0816842	0.0416546	TTGTTGTGTCTAGTATTTAAT	21
novel310_star	0	0	0	0.0404962	0	0.0833093	TAAGTACTAGAGTTATAACAAGATT	25
novel311_mature>novel312_mature	0	0	0	0	0.0408421	0.0833093	CTGACCCTGACAGATCACACA	21
novel311_star>novel312_star	0	0	0	0	0.0408421	0	GTGTGACCTGCCAGGCACCC	20
novel313_mature	0.0418326	0.0417762	0.123728	0.0404962	0	0.124964	CTCGGCAGGAAGACAGGAGTCG	22
novel313_star	0	0	0	0.121489	0	0.0833093	CTTTCTGTCTCTCCTGCCACGCC	23
novel314_mature	0.0418326	0.125329	0	0.161985	0.163368	0	TGCGGCTCTCAGGGCTTGTTGGACT	25
novel314_star	0	0.0835524	0	0	0	0	CTACAGGCCTGGGGGCCCCTGC	22
novel315_mature	0.125498	0	0.0824852	0	0.0816842	0.124964	CCCTGCCACCTGTCTCCCCAGA	22
novel315_star	0	0	0	0.0809925	0	0	GGGGGTTCAGGAGGCTGTTGTC	22
novel316_mature	0	0	0	0.0404962	0	0	GTGGGCTGTTCAGAGTAATCC	21
novel316_star>novel318_star	0	0	0	0.0404962	0	0	ACTACTCTGGCAGTCCAGCA	20
novel317_mature>novel374_mature	0.0836652	0.0835524	0	0.0404962	0.0816842	0.0416546	ACTAAAACATGGAAGCACTTACT	23
novel317_star	0	0	0	0	0	0.0416546	CAAGTACATCCACGTTTAAGT	21
novel318_mature	0.0836652	0.0835524	0	0.0809925	0.0816842	0	TGTGGGCTGTTCAGAGTAATCCT	23
novel319_mature	0.0836652	0	0	0.161985	0.0816842	0.124964	TGGCAGGGACAGCTCTCTGGAGA	23
novel319_star	0.0418326	0	0	0.0404962	0	0	TCCGCAAGCTCTCCCCGCAGGC	22
novel32_mature	0.752987	0.626643	0.701124	1.25538	1.18442	1.08302	ATGTCCGCGGGTTCCCTGTCCC	22
novel32_star	0.0836652	0.0835524	0.0412426	0.161985	0	0.0833093	GGTGCGGAACCCGCGGATACGG	22
novel320_mature	0	0	0.0412426	0.0809925	0	0.124964	TGACCATGACCCTCGCCCCACAGG	24
novel320_star	0.0418326	0.0417762	0	0.0809925	0	0	CTGTGGGCAGGGAGGTTGGCCGGC	24
novel321_mature	0.0418326	0.0417762	0.123728	0	0.0816842	0	TGTGGGGACAGATGGTGCTAC	21
novel321_star	0.0418326	0.0417762	0.0412426	0	0.0816842	0.0833093	GAGCACCTGAATCTTTCCCATT	22
novel322_mature	0.16733	0	0	0	0.0408421	0	CAGGCGATCTCCCACTTCCAGG	22
novel322_star	0	0	0.0412426	0	0	0	GGGAAGTGTAGAGGTCGCCACTTGG	25
novel323_mature	0.0418326	0.0417762	0.0412426	0.0404962	0.0408421	0.0416546	CCCGTCTCATCTGCTCCTACT	21
novel323_star	0	0	0	0.0404962	0	0.0833093	AGGGAAGCAGATGAGGGGAAGGACT	25
novel324_mature	0.292828	0.0835524	0.0824852	0.0404962	0	0	AACTCCCGGTGGGCAACGCGCC	22
novel324_star	0	0	0.0824852	0	0	0	CGCGCTGCATGCCGGGAGGCTATA	24
novel325_mature	0.0836652	0.0417762	0.0824852	0.242977	0.204211	0.291582	TATTAAATGTGCTGACCTTTTT	22
novel325_star	0	0	0.0412426	0	0	0	AAGGTCAGTACCTTTAATAGAG	22
novel326_mature	0.0836652	0.0835524	0.0824852	0	0.0408421	0.0416546	TGGGCCAGGTGGAACACAGTGG	22
novel326_star	0	0	0	0.0809925	0	0	ACTGTCTTCTCTCCGCACCCAGT	23
novel327_mature	0.0418326	0	0.0412426	0.0404962	0.0408421	0	TGGAGGACTCCCAGGAGGAGGG	22
novel327_star	0	0	0.0412426	0	0	0	CCTCTTCCTCAGGAATCGCCCAG	23
novel328_mature	0.0418326	0.125329	0.288698	0.0809925	0	0	TGGGCTGATCCTGAGACTCTTT	22
novel328_star	0	0	0	0.0809925	0	0	TTGAGTCCTAGGACAGTCTAGC	22
novel329_mature>novel1169_mature	0	0	0	0.0404962	0	0.0416546	TCCAGTGACTGCGTGTGCCTGC	22
novel329_star	0	0	0	0	0.0408421	0	CAAACGCCTGGTGACTGGAACA	22
novel33_mature	0.836652	0.793747	1.11355	0.850421	0.939369	0.958057	TGACTGCTCTCTCTCCTCCCCAGT	24
novel33_star	0.125498	0.0835524	0	0.0809925	0.0408421	0	TGGGAGGAGGGCGAGGAGCTGCAGC	25
novel330_mature	0.209163	0.167105	0.0824852	0	0	0	TTCTGTGTTCACTCTCAGCGC	21
novel330_star	0	0.167105	0.0412426	0	0	0	GCTGTGGGTCGGGTCCAGGAGA	22
novel331_mature	0	0	0	0.0404962	0	0	ATGTGTGCGTGTGGGCCAGGT	21
novel331_star	0	0	0	0.0809925	0	0.0416546	TCTGGCCCACACGCACACATTT	22
novel332_mature	0.0418326	0	0	0	0.0408421	0	CCAGGCCACCCACCCTGCCCACC	23
novel332_star	0	0.0835524	0	0	0	0	GGGGCCAGGGTGAGGAGGAACCTAGAGA	28
novel334_mature	0	0	0.0412426	0	0	0	GCCGGGCTCGGGCTCGGGGCGC	22
novel334_star	0.0836652	0.125329	0.0412426	0	0.0408421	0	CCCCGAGCCTCTTGAGTCCGAGCCGC	26
novel335_mature>novel337_mature	0.209163	0.125329	0.0824852	0.0404962	0	0	GTCTTGAACTGGCCCAGTGGTC	22
novel335_star>novel337_star	0	0	0	0	0	0.0416546	CCTTGGGCCGGGTCAGCGCC	20
novel336_star	0	0	0	0.0809925	0	0.0416546	AGAAGTTTGTTCGGGTTTTTCT	22
novel338_mature	0.0418326	0.0417762	0.0824852	0.0404962	0	0	TGGCCCTCCGTTTGCCCTCTTTCT	24
novel338_star	0	0.0835524	0	0	0	0	AAAGGTGGCGGGGAGGCCAGTT	22
novel339_mature>novel340_mature	0	0	0	0.121489	0.0816842	0	AAAATGTTCATCTGGGTTTTT	21
novel339_star>novel340_star	0	0	0	0	0.0408421	0	AAAACCGAACTGGACATTTTGG	22
novel34_mature	1.17131	2.17236	2.10337	1.74134	1.47032	1.58288	ATGCCTTCCCCAGCCTCCGAGC	22
novel34_star	0.125498	0.250657	0.16497	0.0809925	0.204211	0.249928	TACGGGGAAGCTGGGGAGGGTCC	23
novel341_mature	0.0418326	0.0835524	0	0.121489	0.0816842	0.0833093	AGGGCCCTTCAGAACGGACTGCT	23
novel341_star	0	0.0417762	0	0	0	0	AGCCGGTCTGCAAGGCCCTG	20
novel342_mature>novel1861_mature	0	0	0	0.0404962	0.0816842	0	CACGACCTCTTGCTCTCCCAGG	22
novel342_star	0	0	0.0824852	0.0404962	0.0408421	0	TAGGGAGGGGAGGAGCTTGGGG	22
novel343_mature	0.0418326	0	0.123728	0	0.0408421	0.166619	TCTGCCCACTGTTTCTTTCCAGC	23
novel343_star	0	0	0	0	0	0.0416546	TGGAAGGGAGAAGGGGAAGAGG	22
novel344_mature	0	0	0	0	0	0.208273	TGGGGTGTGGGGTGTGTGTGA	21
novel344_star	0	0	0.0412426	0	0	0	CTCACACCTCTCAGCCTGAT	20
novel345_mature	0.125498	0	0	0	0	0	TCCCCAGAAGTGCCCCTGCAAA	22
novel345_star	0.0418326	0.0417762	0	0	0	0	GTTGGGGCTCTGCCTGGGGTC	21
novel346_mature	0	0.0417762	0.0412426	0	0.0408421	0.0416546	CAGGGCCTGAAGGGGCGCAGGGC	23
novel346_star	0	0	0	0	0	0.0416546	CCTGTCCTCCCCAGGCCCAAGGT	23
novel347_mature	0.0418326	0.0835524	0.0412426	0	0	0	CCTCCGCCCCGCGCTCGCCTCG	22
novel347_star	0.125498	0.0835524	0	0	0	0	CGGCGGGCGCGGGGAGCGGAGAGC	24
novel348_mature	0.0418326	0	0	0.0404962	0.122526	0.0833093	AATTGTTCCCTGCAGTTCCTTT	22
novel348_star	0	0	0	0.0809925	0	0	AAGGAACTGCACAGAGGAGACATTCA	26
novel349_mature	0.0418326	0.0417762	0.0412426	0.161985	0	0.166619	TCAACTCGTCTGTCAGCAGATT	22
novel349_star	0	0.0417762	0	0	0	0	ACTGCTGACCGGTGGGAGAGA	21
novel35_mature	1.71514	2.46479	2.35083	0.688436	0.816842	0.708129	TAGGCAGAGCGCTCCTGCGGCTAG	24
novel350_mature	0.125498	0.0835524	0	0	0	0	CTCCGCAGGGGCTGAGAGGGAGA	23
novel350_star	0	0	0	0	0	0.0416546	TCCTTCCGGTCCCCTGGCT	19
novel351_mature	0.0418326	0.0417762	0	0.242977	0.122526	0.0833093	TGAGCCCAGCGTTTCTTCTGATT	23
novel351_star	0	0.125329	0	0	0	0	ACAGGAGAATGCAGGACACACG	22
novel352_mature	0	0	0	0	0	0.0416546	CCTGCCCTTCACGCTCAACACT	22
novel352_star	0	0.0417762	0	0.0404962	0	0	AGTGGAGAGCCTGATGGTGG	20
novel353_mature	0.0418326	0	0.0824852	0.0404962	0.0408421	0	CCACTCCTGGCGTCTTTGTGAGA	23
novel353_star	0	0	0	0.0404962	0	0	TCACCAAGATGCCAGGGGCAGTA	23
novel354_mature>novel998_mature	0.0418326	0.0417762	0.0824852	0	0.0408421	0.0833093	AGGCTGTCTTTAATGGAAACTT	22
novel354_star	0	0	0	0.0404962	0	0	GTTTCTGTTGAAGCCTCCCTGG	22
novel355_mature>novel360_mature	0	0	0.0412426	0.0404962	0.0816842	0.0416546	CTCAACCAGACTGATTTTGCC	21
novel355_star>novel360_star	0	0	0	0.0404962	0	0.0416546	GCAAAATCAGTCTGGTTGAGA	21
novel356_mature	0	0	0	0.0404962	0	0	CTCCTCCCTGTCCCCCTCCTCC	22
novel357_mature	0.0418326	0	0	0	0	0	CAGCGTGACTCCCCACCCTGGC	22
novel357_star	0	0	0	0.161985	0.0816842	0.0833093	TGGGCTGGGCAGCCACACTTGGAG	24
novel358_star	0	0	0	0	0.0408421	0.0416546	CCTCCCCACCCCGCCCCAAGTCT	23
novel359_mature	0	0	0	0.0404962	0.0408421	0	TCTGTCCCACTCCTGCCTGCA	21
[truncated: 854 more rows]
